# Supplementary material for: Rapid and easy construction of a simplified amplicon sequencing (simplified AmpSeq) library for marker-assisted selection
Source: Sci Rep. 2023 Jun 29;13:10575. doi: 10.1038/s41598-023-37522-1 (PMC10310812; doi:10.1038/s41598-023-37522-1)
Supplement: Supplementary file 2 — Supplementary Tables. [file 41598_2023_37522_MOESM2_ESM.xlsx]

## Sheet: SUP1list
Supplementary Table S1. Cultivar names and accession numbers of the 157 accessions used in this study (5 9 pear, 52 apple and 46 chestnut)
Pear			Apple			Chestnut
Variety	JP numbers from Genebankb		Variety	JP numbers from Genebankb		Variety	JP numbers from Genebankb
Atago	JP113570		Akane	JP169082		Ginyose	JP113849
Amanogawa a	JP113562		Akibae	NA		Porotan	NA
Ishi Wase a	JP113603		McIntosh	NA		Tanzawa a	JP113902
Imamura Aki	JP113600		Iwakami	JP114453		Tsukuba a	JP113909
Okusankichi	JP113634		Indo	JP169681		Otomune a	JP113885
Kikusui	JP113611		Orin	JP172644		Kanotsume	JP113867
Kimizuka Wase	JP113612		Ozenokurenai	NA		778-013	NA
Kumoi	JP113623		Gala	JP114085		778-040	NA
Kosui	JP113619		Kio	NA		Dengorou	JP113842
Nijjiseiki a	JP113631		Kizashi	JP114525		Hassaku	JP113853
Osa gold	JP110825		Kitakami	JP114148		Higan	JP113856
Shuugyoku	JP113707		Kitaro	NA		Hitomaru	JP115715
Shinko	JP113657		Kinsei	JP172634		Kunimi	JP176783
Shinsui	JP113660		Jonathan	JP169679		Porosuke	NA
Shinsei	JP113694		Kotaro	NA		Yakko	JP113913
Shinsetsu	JP113659		Golden Delicious	JP116722		Yamaguchiwase1	NA
Suisei	JP113665		Sansa	JP114526		550-040	NA
Taihaku a	JP113666		Santaro	NA		684-033	NA
Chikusui	JP113716		Shinano Gold	NA		Chi-5	NA
Choju	JP113575		Shinano Sweet	NA		Hiratsuka 16	NA
Chojuro a	JP113574		Jonagold	JP172630		Tsukuba 40	NA
Doitsu	JP113577		Sekaiich	JP172691		Tsukuba 42	NA
Nansui	JP115742		Sensyu	JP114288		Toyotamawase	JP113907
Nitaka	JP113630		Chinatsu	NA		Moriwase	JP176784
Nikkori	JP118540		Tsugaru	JP172651		Taishowase a	JP113897
Hakko	JP113585		Delicious	JP114041		Obiwase	JP113878
Hiratsuka 16	JP113701		Hatsuaki	JP169705		Hayadama a	JP113855
Hogetsu	JP113720		Himekami	JP169714		Nakatetanba	JP176785
Hosui	JP113598		Fuji	JP114078		ChutanA	JP113837
Yakumo	JP113688		Hokuto	JP169715		Arima	JP113832
Yasato	JP113718		Mutsu	JP174129		Katayama	JP113869
Wakahikari	JP238266		Maypole	NA		Shimokatsugi	JP113894
Wase Kozo a	JP113682		Mori-no-kagayaki	NA		Mikuri	NA
162-29	NA		Yoko	JP114416		Shihou	JP118570
Nashi Chukanbohon Nou 1 Gou	JP238479		Ruby Sweet	NA		Ishizuchi a	JP113862
314-32	NA		Rose Pearl	NA		Akachu	JP113830
515-020	NA		JM1	NA		Banseki	JP113833
Okuroku	JP113633		JM2	NA		Imakita	JP113860
Kinchaku a	JP113613		JM5	NA		Chobei	JP113838
Akiakari	JP118536		JM7	NA		Ganne a	JP113846
Shuurei	JP118537		JM8	NA		Riheiguri	JP176840
Akizuki	JP118538		Morioka 66	NA		Tsukuba 44	NA
Oushuu	JP118539		Beniminori	NA		Tsukuba 45	NA
Natsushizuku	JP230439		Morioka 68	NA		Tsukuba 46	NA
Hatsumaru	NA		Morioka 69	NA		776-013	NA
Rinka	NA		Kinshu	NA		794-017	NA
Hoshiakari	NA		Morioka 71	NA
Narumi	NA		Trajan	NA
Kanta	NA		Tuscan	NA
Sogetsu	NA		Telamon	NA
Tsukuba 60	NA		Gold Rush	NA
Hoshimaru	NA		Catarina	NA
Tsukuba 63	NA
Tsukuba 64	NA
Akaho a	JP113561
Hokkan	JP143889
Asahi	JP113568
Hayatama	JP113591
592-021	NA
a Cultivar used for the primer concentration experiment.
b The accession number resistered at NARO genebank (https://www.gene.affrc.go.jp/index_en.php).

## Sheet: SUP2primer
Supplementary Table S2. Sequences of markers used in this study
Marker	Plant	Primer (5′–3′)
TsuENH101	Pear	ACACTCTTTCCCTACACGACGCTCTTCCGATCTtgcctaatggaagggtccta
		GTGACTGGAGTTCAGACGTGTGCTCTTCCGATCTcaaggaagagaagaccgacg
TsuENH157.mod		ACACTCTTTCCCTACACGACGCTCTTCCGATCTtagcagcagctctcctccac
		GTGACTGGAGTTCAGACGTGTGCTCTTCCGATCTagctcgagtccatggtcaac
PPACS2.mod		ACACTCTTTCCCTACACGACGCTCTTCCGATCTgggaagtacattgggatttgg
		GTGACTGGAGTTCAGACGTGTGCTCTTCCGATCTgctctcaaggctttcttctctc
Psc7		ACACTCTTTCCCTACACGACGCTCTTCCGATCTacggcaaagaagcaaatgtt
		GTGACTGGAGTTCAGACGTGTGCTCTTCCGATCTacatgacttgctcacgaacg
Mdo.chr11.34.modA		ACACTCTTTCCCTACACGACGCTCTTCCGATCTcaaccagctttcgaattttca
		GTGACTGGAGTTCAGACGTGTGCTCTTCCGATCTgggaaaagaaccgatctttg
Co	Apple	ACACTCTTTCCCTACACGACGCTCTTCCGATCTgaattctaaacgctattgtccttgg
		GTGACTGGAGTTCAGACGTGTGCTCTTCCGATCTgctagttaattctcgcatcagtcc
CH-Vf1		ACACTCTTTCCCTACACGACGCTCTTCCGATCTagcacaacccagaattccaa
		GTGACTGGAGTTCAGACGTGTGCTCTTCCGATCTccatccgaatccatgaaca
MdPG1.mod		ACACTCTTTCCCTACACGACGCTCTTCCGATCTcatgaacaccaaaacgatgc
		GTGACTGGAGTTCAGACGTGTGCTCTTCCGATCTtcgaagccactctccttctc
Alt_indel		ACACTCTTTCCCTACACGACGCTCTTCCGATCTcacgattgttgatgagtgga
		GTGACTGGAGTTCAGACGTGTGCTCTTCCGATCTgcacaaattcaaatggtgagaa
Mdo.chr11.34.modB		ACACTCTTTCCCTACACGACGCTCTTCCGATCTgacaggcaaggacaagagaga
		GTGACTGGAGTTCAGACGTGTGCTCTTCCGATCTtgaaaattcgaaagctggttg
CmSca06716.mod	Chesnut	ACACTCTTTCCCTACACGACGCTCTTCCGATCTcaccactcctcgtcatcctg
		GTGACTGGAGTTCAGACGTGTGCTCTTCCGATCTcagagagttgtggttgttgataaacac
CCR1.0F_56177061		ACACTCTTTCCCTACACGACGCTCTTCCGATCTtgcttgtgcttcttgaaagg
		GTGACTGGAGTTCAGACGTGTGCTCTTCCGATCTccggaatcaaagagcagaga
‘ACACTCTTTCCCTACACGACGCTCTTCCGATCT’ and ‘GTGACTGGAGTTCAGACGTGTGCTCTTCCGATCT’ are R1 seq primer and R2 seq primer, respectively. Lower-case letters represent the gene-specific portion of each primer

## Sheet: SUP3Pear summary
Supplementary Table S3. Numbers of reads and allele frequencies obtained by MAS-NGS in pear
					TsuENH101												TsuENH157.mod												PPACS2.mod												Psc07
Cultivar	Method	Replication	Total reads	Combined reads	Target reads	Allele1	Freq1	Allele2	Freq2	Allele3	Freq3	Allele4	Freq4	Predicted genotype	Frequency of target allele		Target reads	Allele1	Freq1	Allele2	Freq2	Allele3	Freq3	Allele4	Freq4	Predicted genotype	Frequency of target allele		Target reads	Allele1	Freq1	Allele2	Freq2	Allele3	Freq3	Allele4	Freq4	Predicted genotype	Frequency of target allele		Target reads	Allele1	Freq1	Allele2	Freq2	Allele3	Freq3	Allele4	Freq4
Atago	one-step PCR	1	7861	6445	1932	127	0.477226	129	0.416667	125	0.0641822	131	0.0186335	127/129	0.0186335		1279	129	0.417514	139	0.298671	137	0.118843	127	0.0711493	129/139	0.0711493		1081	114	0.980574	113	0.00832562	112	0.00740056	131	0.00185014	114/114	0		518	143	0.372587	141	0.310811	139	0.137066	145	0.0830116
Amanogawa	one-step PCR	1	8559	7363	2421	129	0.819909	127	0.120611	131	0.0264354	125	0.0165221	129/129	0.0264354		1616	129	0.404084	139	0.295792	137	0.106436	127	0.0779703	129/139	0.0779703		1115	114	0.977578	113	0.0116592	112	0.00807175	116	0.00179372	114/114	0		716	133	0.365922	143	0.157821	141	0.141061	131	0.135475
Ishi Wase	one-step PCR	1	13399	11421	3590	129	0.77688	127	0.140669	131	0.0412256	125	0.0247911	129/129	0.0412256		2508	131	0.402711	139	0.286284	129	0.0976874	137	0.0952951	131/139	0		1715	114	0.513703	132	0.325364	130	0.100292	134	0.0303207	114/132	0.325364		1276	133	0.352665	131	0.161442	143	0.128527	141	0.119906
Imamura Aki	one-step PCR	1	17713	15929	4947	129	0.785729	127	0.143521	131	0.0349707	125	0.0177886	129/129	0.0349707		3814	129	0.415574	139	0.282905	137	0.108023	127	0.0731515	129/139	0.0731515		2959	114	0.978709	113	0.0121663	112	0.00439338	116	0.00168976	114/114	0		1350	143	0.213333	151	0.174074	141	0.151111	149	0.143704
Okusankichi	one-step PCR	1	11067	7678	2252	129	0.757105	127	0.152309	131	0.0488455	125	0.0217584	129/129	0.0488455		1537	131	0.439167	139	0.245283	129	0.10475	137	0.0910865	131/139	0		1331	114	0.956424	113	0.0172802	112	0.00901578	132	0.00450789	114/114	0.00450789		713	141	0.26087	151	0.157083	139	0.154278	149	0.113604
Kikusui	one-step PCR	1	16473	11725	2195	127	0.795444	125	0.13713	129	0.0268793	123	0.0236902	127/127	0		3032	129	0.764182	127	0.145778	131	0.0438654	125	0.0253958	129/129	0.145778		1951	114	0.548949	132	0.287032	130	0.0896976	134	0.02204	114/132	0.287032		1832	119	0.41976	141	0.22107	139	0.13155	117	0.0775109
Kimizuka Wase	one-step PCR	1	11052	9721	3051	129	0.801704	127	0.135365	131	0.0317929	125	0.0170436	129/129	0.0317929		2510	129	0.48008	131	0.389641	127	0.0780876	133	0.0199203	129/131	0.0780876		1491	114	0.501677	132	0.344735	130	0.0945674	134	0.0201207	114/132	0.344735		885	143	0.242938	151	0.168362	141	0.149153	149	0.145763
Kumoi	one-step PCR	1	9576	8451	2618	127	0.489305	129	0.39152	125	0.0760122	131	0.0221543	127/129	0.0221543		2058	129	0.445092	139	0.263362	137	0.0952381	127	0.074344	129/139	0.074344		1192	132	0.689597	130	0.201342	134	0.0478188	128	0.0411074	132/132	0.689597		1077	119	0.550604	143	0.144847	141	0.131848	117	0.0622098
Kosui	one-step PCR	1	8319	5721	748	129	0.84492	127	0.11631	131	0.0200535	125	0.00935829	129/129	0.0200535		1103	129	0.801451	127	0.13146	131	0.0290118	125	0.0244787	129/129	0.13146		667	114	0.557721	132	0.302849	130	0.083958	134	0.0209895	114/132	0.302849		454	141	0.279736	139	0.167401	151	0.165198	149	0.147577
Nijisseiki	one-step PCR	1	8808	8255	2512	127	0.802946	125	0.131369	129	0.0326433	123	0.0199045	127/127	0		1788	129	0.797539	127	0.135347	131	0.0274049	125	0.0212528	129/129	0.135347		1287	114	0.982129	113	0.010101	112	0.00699301	116	0.000777001	114/114	0		1156	119	0.467993	133	0.239619	131	0.134948	117	0.0519031
Osa gold	one-step PCR	1	9909	8627	2635	127	0.796205	125	0.143454	129	0.0314991	123	0.0151803	127/127	0		1789	129	0.792622	127	0.145333	131	0.0273896	125	0.020123	129/129	0.145333		1304	114	0.982362	113	0.00920245	112	0.00383436	116	0.00306748	114/114	0		1091	119	0.459212	133	0.27956	131	0.109991	117	0.0568286
Shuugyoku	one-step PCR	1	14130	11124	58	127	0.293103	131	0.189655	129	0.137931	130	0.12069	null/null	0		3733	129	0.766943	127	0.159389	131	0.0313421	125	0.0235735	129/129	0.159389		2362	114	0.54022	132	0.298899	130	0.092718	134	0.0220152	114/132	0.298899		2094	119	0.464183	141	0.198663	139	0.113658	117	0.0907354
Shinko	one-step PCR	1	17145	14014	4484	127	0.454505	129	0.430642	125	0.0776093	131	0.0185103	127/129	0.0185103		2799	129	0.762772	127	0.153269	131	0.0400143	125	0.0232226	129/129	0.153269		2198	114	0.980437	113	0.010919	112	0.00727934	116	0.000909918	114/114	0		1598	119	0.48811	143	0.157697	141	0.125156	117	0.0819775
Shinsui	one-step PCR	1	10409	9681	3062	127	0.469628	129	0.403331	125	0.0858916	131	0.0205748	127/129	0.0205748		2212	129	0.474231	131	0.391501	127	0.0836347	133	0.0253165	129/131	0.0836347		1435	114	0.533101	132	0.312892	130	0.0961672	134	0.0243902	114/132	0.312892		1101	119	0.556767	151	0.128065	149	0.103542	117	0.0762943
Shinsei	one-step PCR	1	20231	15173	2802	127	0.758387	125	0.144897	129	0.0474661	123	0.0164168	127/127	0		4014	129	0.765072	127	0.154958	131	0.038864	125	0.0199302	129/129	0.154958		2725	114	0.535413	132	0.302752	130	0.0950459	134	0.0198165	114/132	0.302752		1995	119	0.519799	143	0.144361	141	0.114286	117	0.075188
Shinsetsu	one-step PCR	1	10980	9663	3066	129	0.792237	127	0.132746	131	0.0335943	125	0.0221787	129/129	0.0335943		2208	129	0.424819	139	0.273098	137	0.109149	127	0.0729167	129/139	0.0729167		1650	114	0.97697	113	0.010303	112	0.00727273	116	0.00242424	114/114	0		889	143	0.217098	151	0.175478	141	0.172103	149	0.127109
Suisei	one-step PCR	1	12580	10607	1948	127	0.795175	125	0.137064	129	0.0323409	123	0.0200205	127/127	0		2426	129	0.480214	131	0.367683	127	0.0972795	133	0.0255565	129/131	0.0972795		2254	114	0.519965	132	0.33008	130	0.0896185	134	0.0244011	114/132	0.33008		1636	119	0.48533	141	0.183374	139	0.112469	117	0.0770171
Taihaku	one-step PCR	1	14019	11906	2260	129	0.730088	127	0.170354	131	0.0482301	125	0.0292035	129/129	0.0482301		3038	129	0.772219	127	0.146149	131	0.0385122	125	0.0190915	129/129	0.146149		2281	114	0.542306	132	0.2968	130	0.0925033	134	0.0241122	114/132	0.2968		1740	133	0.337356	141	0.209195	131	0.148276	139	0.125862
Chikusui	one-step PCR	1	11151	8989	1716	129	0.777389	127	0.141608	131	0.0355478	125	0.0262238	129/129	0.0355478		2329	129	0.775011	127	0.145556	131	0.0403607	125	0.0253328	129/129	0.145556		1610	114	0.526708	132	0.320497	130	0.0875776	134	0.0248447	114/132	0.320497		1169	133	0.330197	143	0.164243	131	0.152267	141	0.126604
Choju	one-step PCR	1	15162	13195	4206	127	0.494294	129	0.380171	125	0.0801236	131	0.020447	127/129	0.020447		3013	129	0.768005	127	0.157318	131	0.0358447	125	0.0202456	129/129	0.157318		2010	114	0.555721	132	0.30995	130	0.0800995	134	0.0159204	114/132	0.30995		1293	133	0.369683	143	0.157773	131	0.144625	141	0.118329
Chojuro	one-step PCR	1	17408	13366	3944	127	0.478195	129	0.387677	125	0.0874746	131	0.0220588	127/129	0.0220588		2818	129	0.465224	131	0.398864	127	0.0837473	133	0.0227111	129/131	0.0837473		2121	114	0.568128	132	0.285243	130	0.0825083	134	0.018859	114/132	0.285243		1455	133	0.353952	143	0.15945	131	0.134021	141	0.109278
Doitsu	one-step PCR	1	11193	10043	2987	127	0.483093	129	0.395045	125	0.0726481	131	0.0237697	127/129	0.0237697		2230	129	0.461435	131	0.399103	127	0.0901345	133	0.0219731	129/131	0.0901345		1641	114	0.536868	132	0.31688	130	0.0865326	134	0.0188909	114/132	0.31688		1060	133	0.346226	143	0.193396	141	0.126415	131	0.119811
Nansui	one-step PCR	1	16396	12334	3635	127	0.481706	129	0.381293	125	0.0869326	131	0.0242091	127/129	0.0242091		2805	129	0.455971	131	0.396078	127	0.0887701	133	0.027451	129/131	0.0887701		2184	114	0.974359	113	0.0114469	112	0.00915751	116	0.00274725	114/114	0		1031	143	0.218235	141	0.189137	151	0.150339	149	0.14355
Nitaka	one-step PCR	1	10046	6332	1727	129	0.757962	127	0.161552	131	0.0376375	125	0.0185292	129/129	0.0376375		1281	131	0.392662	139	0.23185	129	0.126464	137	0.113973	131/139	0		897	114	0.949833	113	0.0245262	112	0.0200669	116	0.00334448	114/114	0		612	133	0.330065	143	0.176471	131	0.124183	141	0.111111
Nikkori	one-step PCR	1	15106	11701	3433	129	0.808331	127	0.129042	131	0.0358287	125	0.0142732	129/129	0.0358287		2310	129	0.419913	139	0.244156	137	0.109957	127	0.106494	129/139	0.106494		2087	114	0.969334	113	0.0138955	112	0.00910398	132	0.00239578	114/114	0.00239578		1254	133	0.328549	131	0.150718	151	0.139553	149	0.114035
Hakko	one-step PCR	1	13431	10813	1933	129	0.753233	127	0.16658	131	0.0413864	125	0.0196586	129/129	0.0413864		2621	129	0.463945	131	0.379626	127	0.0896604	133	0.0267074	129/131	0.0896604		2000	114	0.5705	132	0.285	130	0.092	134	0.0175	114/132	0.285		1404	133	0.336895	141	0.212963	131	0.13604	139	0.117521
Hiratsuka 16	one-step PCR	1	16229	13418	4183	129	0.805881	127	0.136027	131	0.0253407	125	0.0176907	129/129	0.0253407		2729	129	0.772811	127	0.146207	131	0.0384756	125	0.0238182	129/129	0.146207		2033	114	0.547959	132	0.306444	130	0.0836203	134	0.0216429	114/132	0.306444		1710	119	0.478947	141	0.198246	139	0.111696	117	0.0672515
Hogetsu	one-step PCR	1	25364	22845	7246	129	0.755865	127	0.155672	131	0.0452664	125	0.0247033	129/129	0.0452664		4652	131	0.422399	139	0.254514	129	0.100817	137	0.100387	131/139	0		4241	114	0.977364	113	0.0110823	112	0.00778118	116	0.00235793	114/114	0		2309	141	0.46427	139	0.273712	137	0.115634	143	0.0671286
Hosui	one-step PCR	1	14025	11966	3453	129	0.796988	127	0.135824	131	0.0341732	125	0.0176658	129/129	0.0341732		2655	129	0.776648	127	0.147269	131	0.0357815	125	0.0195857	129/129	0.147269		2131	114	0.976537	113	0.0107931	112	0.00610042	116	0.00469263	114/114	0		1206	143	0.211443	151	0.18408	141	0.169983	149	0.117745
Yakumo	one-step PCR	1	19480	17686	5474	127	0.490318	129	0.388381	125	0.0822068	131	0.0179028	127/129	0.0179028		3904	129	0.463883	131	0.394211	127	0.0934939	133	0.0204918	129/131	0.0934939		2829	114	0.573347	132	0.280665	130	0.088017	134	0.0166136	114/132	0.280665		2361	119	0.453621	133	0.282507	131	0.104617	117	0.0652266
Yasato	one-step PCR	1	11774	10022	3092	129	0.768435	127	0.154269	131	0.0365459	125	0.0232859	129/129	0.0365459		2244	131	0.752674	129	0.159982	133	0.0432264	127	0.0245098	131/131	0.0245098		1405	132	0.675445	130	0.204982	134	0.0434164	128	0.0412811	132/132	0.675445		1265	133	0.339921	141	0.218182	131	0.135178	139	0.0972332
Wakahikari	one-step PCR	1	13806	12520	3994	127	0.459189	129	0.423135	125	0.07336	131	0.0190285	127/129	0.0190285		2780	129	0.476619	131	0.391007	127	0.0802158	133	0.021223	129/131	0.0802158		1881	114	0.552366	132	0.318448	130	0.0701754	134	0.0217969	114/132	0.318448		1513	119	0.518837	143	0.151355	141	0.110377	117	0.0826173
Wase Kozo	one-step PCR	1	17344	15777	3143	129	0.820872	127	0.124722	131	0.0264079	125	0.0143175	129/129	0.0264079		4446	129	0.777103	127	0.153846	131	0.0292398	125	0.0238417	129/129	0.153846		3315	114	0.557768	132	0.293816	130	0.0868778	134	0.0187029	114/132	0.293816		1699	143	0.224838	151	0.171277	141	0.150088	149	0.139494
162-29	one-step PCR	1	12213	11085	3472	129	0.786002	127	0.139689	131	0.0360023	125	0.0178571	129/129	0.0360023		2381	129	0.434691	139	0.289374	137	0.105838	127	0.0726585	129/139	0.0726585		2008	114	0.975598	113	0.0114542	112	0.00747012	116	0.00498008	114/114	0		1008	143	0.425595	141	0.286706	139	0.125	145	0.0724206
Nashi Chukanbohon Nou 1 Gou	one-step PCR	1	16110	14971	4364	127	0.791247	125	0.137489	129	0.0350596	123	0.0183318	127/127	0		3146	129	0.777495	127	0.143992	131	0.034965	125	0.0228862	129/129	0.143992		2570	114	0.977821	113	0.011284	112	0.007393	116	0.00194553	114/114	0		2079	119	0.455507	133	0.266474	131	0.115921	117	0.0610871
314-32	one-step PCR	1	18280	15294	4438	129	0.522983	131	0.34858	127	0.0831456	133	0.0223073	129/131	0.34858		3577	127	0.458485	129	0.410959	125	0.0799553	131	0.0209673	127/129	0.458485		2620	114	0.979008	113	0.0110687	112	0.00648855	116	0.00267176	114/114	0		1715	125	0.457143	143	0.15102	123	0.114286	141	0.10379
515-020	one-step PCR	1	14541	12946	2404	129	0.763727	127	0.146839	131	0.0415973	125	0.0253744	129/129	0.0415973		3831	129	0.784652	127	0.132863	131	0.0352388	125	0.0253198	129/129	0.132863		2205	132	0.692971	130	0.204082	134	0.0390023	128	0.0376417	132/132	0.692971		1785	133	0.330532	141	0.202241	139	0.140616	131	0.131653
Okuroku	one-step PCR	1	14932	14186	4230	127	0.456028	129	0.439243	125	0.0737589	131	0.0111111	127/129	0.0111111		3126	129	0.791107	127	0.143954	131	0.0319898	125	0.0163148	129/129	0.143954		2859	114	0.974816	113	0.0139909	112	0.00699545	115	0.00209864	114/114	0		1440	133	0.343056	143	0.179167	131	0.136806	141	0.127778
Kinchaku	one-step PCR	1	14541	13851	4091	127	0.431924	131	0.360303	129	0.103153	125	0.0596431	127/131	0.360303		2962	127	0.471978	129	0.41526	125	0.0705604	131	0.019919	127/129	0.471978		2277	114	0.541941	132	0.324989	130	0.0834431	134	0.0153711	114/132	0.324989		1826	125	0.413472	133	0.279847	131	0.105696	123	0.0870756
Akiakari	one-step PCR	1	11653	10334	1850	129	0.757297	127	0.156757	131	0.0432432	125	0.0232432	129/129	0.0432432		2553	129	0.789268	127	0.141794	131	0.0340776	125	0.0188014	129/129	0.141794		2726	114	0.972854	113	0.0124725	112	0.00880411	116	0.00220103	114/114	0		1030	143	0.214563	151	0.199029	141	0.154369	149	0.124272
Shuurei	one-step PCR	1	11187	9237	1717	129	0.773442	127	0.139779	131	0.0390215	125	0.0215492	129/129	0.0390215		2203	129	0.773491	127	0.148434	131	0.043123	125	0.018611	129/129	0.148434		1818	114	0.970847	113	0.0137514	112	0.010451	116	0.00385039	114/114	0		1326	133	0.326546	141	0.204374	139	0.13273	131	0.128959
Akizuki	one-step PCR	1	10033	7854	1962	129	0.813456	127	0.12844	131	0.0259939	125	0.0147808	129/129	0.0259939		1308	129	0.809633	127	0.126147	131	0.0275229	125	0.0221713	129/129	0.126147		943	114	0.973489	113	0.0159067	112	0.00636267	115	0.00318134	114/114	0		554	141	0.397112	143	0.223827	139	0.209386	137	0.0685921
Oushuu	one-step PCR	1	12614	10628	2012	129	0.767893	127	0.151093	131	0.0417495	125	0.0164016	129/129	0.0417495		2445	131	0.38773	139	0.279755	137	0.0973415	129	0.0965235	131/139	0		2297	114	0.967784	113	0.0169787	112	0.0117545	116	0.0017414	114/114	0		1517	119	0.571523	143	0.126566	141	0.0962426	117	0.0718523
Natsushizuku	one-step PCR	1	12976	11171	17	129	0.588235	131	0.176471	128	0.117647	127	0.0588235	null/null	0		4013	129	0.780214	127	0.143783	131	0.0371293	125	0.0194368	129/129	0.143783		2423	132	0.687577	130	0.197276	134	0.0482872	128	0.0354932	132/132	0.687577		1936	133	0.329545	141	0.21436	131	0.147727	139	0.120351
Hatsumaru	one-step PCR	1	12756	11575	3549	129	0.768385	127	0.15131	131	0.0388842	125	0.0250775	129/129	0.0388842		2487	129	0.787696	127	0.141134	131	0.0357861	125	0.0209087	129/129	0.141134		1922	114	0.584287	132	0.269511	130	0.0848075	134	0.0182102	114/132	0.269511		1389	133	0.346292	143	0.172066	131	0.145428	141	0.11879
Rinka	one-step PCR	1	16399	15082	2893	127	0.81438	125	0.13308	129	0.0286899	123	0.0124438	127/127	0		3912	129	0.787321	127	0.143916	131	0.0329755	125	0.0222393	129/129	0.143916		2935	114	0.979898	113	0.0112436	112	0.00647359	116	0.00170358	114/114	0		2291	119	0.536447	143	0.147097	141	0.10694	117	0.0724574
Hoshiakari	one-step PCR	1	13188	11064	1729	131	0.761712	129	0.15963	133	0.0416426	127	0.0213997	131/null	0.761712		2670	127	0.466667	129	0.421723	125	0.0677903	131	0.0168539	127/129	0.466667		2082	114	0.975504	113	0.0110471	112	0.00864553	116	0.00192123	114/114	0		1323	125	0.45805	151	0.143613	123	0.117914	149	0.0944822
Narumi	one-step PCR	1	16169	14877	4575	129	0.821858	127	0.123279	131	0.0262295	125	0.0146448	129/129	0.0262295		3087	129	0.430191	139	0.278264	137	0.103661	127	0.0722384	129/139	0.0722384		2651	114	0.97963	113	0.0124481	112	0.00452659	116	0.0022633	114/114	0		1874	119	0.525614	143	0.136606	141	0.109925	117	0.0720384
Kanta	one-step PCR	1	15817	13908	2340	129	0.830342	127	0.120513	131	0.0235043	125	0.0141026	129/129	0.0235043		3420	129	0.459649	131	0.40117	127	0.0906433	133	0.0207602	129/131	0.0906433		2577	114	0.98021	113	0.0097012	112	0.00543267	116	0.00271634	114/114	0		1845	119	0.486721	141	0.204878	139	0.119783	117	0.0688347
Sogetsu	one-step PCR	1	15203	13457	2777	129	0.773497	127	0.150162	131	0.0388909	125	0.0172848	129/129	0.0388909		3569	129	0.773326	127	0.151303	131	0.0383861	125	0.0210143	129/129	0.151303		2600	114	0.544615	132	0.312692	130	0.0892308	134	0.0169231	114/132	0.312692		1846	133	0.340737	141	0.20585	131	0.134345	139	0.116468
Tsukuba 60	one-step PCR	1	12267	10597	1993	131	0.715504	129	0.179127	133	0.0531862	127	0.0296036	131/null	0.715504		3016	127	0.477122	129	0.394894	125	0.0799072	131	0.0195623	127/129	0.477122		2025	114	0.555062	132	0.306667	130	0.0795062	128	0.0207407	114/132	0.306667		1306	141	0.288668	151	0.173047	139	0.133997	149	0.118683
Hoshimaru	one-step PCR	1	11059	8956	1485	131	0.701684	129	0.171044	133	0.0464646	127	0.0377104	131/null	0.701684		2314	127	0.474503	129	0.389369	125	0.0942092	131	0.014261	127/129	0.474503		1721	114	0.97792	113	0.0127833	112	0.00348635	115	0.00290529	114/114	0		1355	125	0.397048	141	0.189668	139	0.117343	123	0.105535
Tsukuba 63	one-step PCR	1	9839	9174	1843	131	0.75312	129	0.158437	133	0.0461205	127	0.0309278	131/null	0.75312		2567	127	0.46864	129	0.414102	125	0.0728477	131	0.0171406	127/129	0.46864		1747	114	0.975386	113	0.0137378	112	0.00744133	116	0.00286205	114/114	0		1268	125	0.492902	143	0.149842	123	0.100946	141	0.0993691
Tsukuba 64	one-step PCR	1	9182	8606	2787	129	0.79225	127	0.142447	131	0.0340868	125	0.0175816	129/129	0.0340868		1865	129	0.801609	127	0.130295	131	0.0321716	125	0.0219839	129/129	0.130295		1415	114	0.975265	113	0.0162544	112	0.004947	116	0.00212014	114/114	0		953	119	0.493179	143	0.187828	141	0.104932	117	0.0786988
Akaho	one-step PCR	1	10352	9507	2994	127	0.490982	129	0.395124	125	0.0744823	131	0.0187041	127/129	0.0187041		2214	129	0.480578	131	0.384372	127	0.0898826	133	0.0234869	129/131	0.0898826		1427	114	0.534688	132	0.331465	130	0.0819902	134	0.0168185	114/132	0.331465		1067	133	0.358013	143	0.171509	131	0.147142	141	0.126523
Hokkan	one-step PCR	1	10316	9766	2842	127	0.483462	129	0.40183	125	0.072836	131	0.018297	127/129	0.018297		2249	129	0.47888	131	0.394842	127	0.0835927	133	0.0182303	129/131	0.0835927		1490	114	0.973826	113	0.0127517	112	0.00939597	116	0.00201342	114/114	0		1256	119	0.479299	133	0.28742	131	0.093949	117	0.0525478
Asahi	one-step PCR	1	8429	7012	1315	127	0.793156	125	0.152091	129	0.0258555	123	0.0159696	127/127	0		1975	129	0.764051	127	0.155443	131	0.0359494	125	0.0283544	129/129	0.155443		1018	132	0.698428	130	0.209234	128	0.0383104	134	0.0343811	132/132	0.698428		1126	133	0.571048	131	0.261101	135	0.0683837	129	0.0657194
Hayatama	one-step PCR	1	10071	9000	2765	127	0.465461	129	0.40217	125	0.0788427	131	0.0249548	127/129	0.0249548		2068	129	0.47147	131	0.391683	127	0.0875242	133	0.0212766	129/131	0.0875242		1270	114	0.53622	132	0.309449	130	0.0779528	134	0.0251969	114/132	0.309449		909	133	0.379538	143	0.151815	131	0.147415	141	0.0946095
592-021	one-step PCR	1	11889	9283	20	129	0.35	128	0.35	126	0.15	131	0.1	null/null	0		2859	129	0.448758	131	0.401189	127	0.0937391	133	0.0255334	129/131	0.0937391		2299	114	0.976512	113	0.00956938	112	0.00695955	116	0.00434972	114/114	0		1819	119	0.423859	133	0.273227	131	0.130841	117	0.0692688
Atago	one-step PCR	2	13829	11260	3379	127	0.472033	129	0.399822	125	0.0873039	123	0.0145013	127/129	0		2572	129	0.412131	139	0.27916	137	0.108865	127	0.0781493	129/139	0.0781493		1882	114	0.978746	113	0.0100956	112	0.00956429	116	0.00159405	114/114	0		1127	143	0.396628	141	0.292813	139	0.12866	145	0.0629991
Amanogawa	one-step PCR	2	30289	21915	6512	129	0.783477	127	0.14481	131	0.030559	125	0.0190418	129/129	0.030559		5045	129	0.429138	139	0.261447	137	0.0995045	127	0.0852329	129/139	0.0852329		3813	114	0.974036	113	0.0125885	112	0.00813008	116	0.00288487	114/114	0		2309	133	0.326981	143	0.165873	131	0.142053	141	0.132525
Ishi Wase	one-step PCR	2	30622	23021	7180	129	0.747911	127	0.161142	131	0.0472145	125	0.0228412	129/129	0.0472145		5339	131	0.39277	139	0.266155	137	0.115752	129	0.0970219	131/139	0		3890	114	0.547558	132	0.295373	130	0.0863753	134	0.0269923	114/132	0.295373		2358	133	0.333333	143	0.162426	131	0.138677	141	0.130195
Imamura Aki	one-step PCR	2	37750	32080	9720	129	0.767181	127	0.146708	131	0.0418724	125	0.0223251	129/129	0.0418724		7209	129	0.407824	139	0.269802	137	0.112776	127	0.0885005	129/139	0.0885005		6170	114	0.981524	113	0.00923825	112	0.00599676	116	0.00243112	114/114	0		2936	143	0.186649	151	0.161444	149	0.152929	141	0.148161
Okusankichi	one-step PCR	2	28084	17138	4496	129	0.733096	127	0.168372	131	0.0538256	125	0.0226868	129/129	0.0538256		3712	131	0.40194	139	0.245959	137	0.109106	129	0.0977909	131/139	0		2765	114	0.973237	113	0.0115732	112	0.00867993	132	0.00216998	114/114	0.00216998		1720	141	0.217442	139	0.169767	151	0.142442	149	0.138372
Kikusui	one-step PCR	2	33166	22357	3558	127	0.765599	125	0.140809	129	0.0489039	123	0.0207982	127/127	0		6422	129	0.742759	127	0.163656	131	0.0445344	125	0.0260044	129/129	0.163656		4222	114	0.557793	132	0.267883	130	0.0885836	134	0.0270014	114/132	0.267883		3229	119	0.457107	141	0.176525	139	0.124187	117	0.0904305
Kimizuka Wase	one-step PCR	2	30554	26524	7783	129	0.780162	127	0.141719	131	0.0394449	125	0.0195297	129/129	0.0394449		6546	129	0.459976	131	0.386496	127	0.0982279	133	0.0226092	129/131	0.0982279		4549	114	0.562541	132	0.286876	130	0.085953	134	0.0252803	114/132	0.286876		2391	143	0.196152	141	0.161857	151	0.154747	149	0.131326
Kumoi	one-step PCR	2	13022	10989	3171	127	0.47556	129	0.397351	125	0.0734784	131	0.0214443	127/129	0.0214443		2521	129	0.421658	139	0.277271	137	0.096787	127	0.0833003	129/139	0.0833003		1723	132	0.700522	130	0.200813	134	0.047011	128	0.0313407	132/132	0.700522		1440	119	0.540972	143	0.144444	141	0.106944	117	0.0784722
Kosui	one-step PCR	2	38749	25906	4137	129	0.796954	127	0.13488	131	0.0331158	125	0.0205463	129/129	0.0331158		6257	129	0.754035	127	0.157903	131	0.0399553	125	0.0266901	129/129	0.157903		4017	114	0.544187	132	0.299726	130	0.0883744	134	0.0273836	114/132	0.299726		2638	141	0.247157	139	0.17627	151	0.145565	149	0.130023
Nijisseiki	one-step PCR	2	35298	31100	8980	127	0.787639	125	0.140423	129	0.0390869	123	0.0162584	127/127	0		6966	129	0.76213	127	0.15346	131	0.0426357	125	0.0202412	129/129	0.15346		5123	114	0.981066	113	0.00839352	112	0.00741753	116	0.00195198	114/114	0		4554	119	0.457181	133	0.264383	131	0.11155	117	0.068072
Osa gold	one-step PCR	2	43546	31984	9339	127	0.773423	125	0.14584	129	0.0396188	123	0.0215226	127/127	0		7258	129	0.763158	127	0.155966	131	0.0400937	125	0.0241113	129/129	0.155966		5266	114	0.978352	112	0.00911508	113	0.0077858	115	0.00246867	114/114	0		4094	119	0.436248	133	0.25574	131	0.111138	117	0.0852467
Shuugyoku	one-step PCR	2	19198	14834	37	127	0.594595	126	0.162162	129	0.108108	125	0.0810811	null/null	0		4446	129	0.771705	127	0.152946	131	0.0348628	125	0.0224921	129/129	0.152946		3407	114	0.549163	132	0.304373	130	0.0865864	128	0.0196654	114/132	0.304373		3085	119	0.494976	141	0.182172	139	0.106645	117	0.0855754
Shinko	one-step PCR	2	20925	17487	5422	129	0.450756	127	0.434526	125	0.0759867	131	0.0138325	127/129	0.0138325		3586	129	0.769939	127	0.136921	131	0.0440602	125	0.0278862	129/129	0.136921		3032	114	0.977243	112	0.00989446	113	0.00956464	116	0.00197889	114/114	0		1934	119	0.518614	143	0.138573	141	0.113237	117	0.0760083
Shinsui	one-step PCR	2	39920	35904	10791	127	0.470392	129	0.39292	125	0.0852562	131	0.0237235	127/129	0.0237235		8122	129	0.466264	131	0.391283	127	0.0912337	133	0.023147	129/131	0.0912337		5848	114	0.540356	132	0.305233	130	0.0882353	134	0.0224008	114/132	0.305233		4686	119	0.547589	151	0.119932	149	0.0921895	117	0.0894153
Shinsei	one-step PCR	2	40405	29557	5528	127	0.74801	125	0.155029	129	0.0468524	123	0.0235166	127/127	0		7778	129	0.749036	127	0.155181	131	0.0447416	125	0.0273849	129/129	0.155181		5267	114	0.576039	132	0.27378	130	0.083539	134	0.0239225	114/132	0.27378		4489	119	0.518378	143	0.128759	141	0.100245	117	0.0937848
Shinsetsu	one-step PCR	2	11732	10059	3032	129	0.798813	127	0.133905	131	0.0263852	125	0.0237467	129/129	0.0263852		2052	129	0.416179	139	0.277778	137	0.0964912	127	0.087232	129/139	0.087232		1576	114	0.975888	113	0.0139594	112	0.00507614	115	0.00190355	114/114	0		846	143	0.198582	151	0.189125	149	0.166667	141	0.163121
Suisei	one-step PCR	2	13694	11318	2119	127	0.77631	125	0.161397	129	0.0264276	123	0.0155734	127/127	0		2887	129	0.485972	131	0.375823	127	0.0841704	133	0.0214756	129/131	0.0841704		2050	114	0.538537	132	0.309756	130	0.0858537	128	0.0239024	114/132	0.309756		1825	119	0.472329	141	0.186301	139	0.121096	117	0.0832877
Taihaku	one-step PCR	2	24622	19722	3630	129	0.748209	127	0.160055	131	0.0407713	125	0.0253444	129/129	0.0407713		5158	129	0.760372	127	0.150834	131	0.0428461	125	0.0263668	129/129	0.150834		3693	114	0.542377	132	0.304089	130	0.0936908	134	0.0235581	114/132	0.304089		2704	133	0.336169	141	0.192678	139	0.136095	131	0.131287
Chikusui	one-step PCR	2	37227	24609	4675	129	0.717219	127	0.179037	131	0.042139	125	0.0312299	129/129	0.042139		6643	129	0.756435	127	0.157459	131	0.0433539	125	0.0230318	129/129	0.157459		4659	114	0.57888	132	0.259283	130	0.088431	128	0.022537	114/132	0.259283		3141	133	0.353709	131	0.155683	143	0.137536	141	0.11525
Choju	one-step PCR	2	22629	18458	5543	127	0.486018	129	0.380119	125	0.0837092	131	0.0200253	127/129	0.0200253		3993	129	0.77686	127	0.145755	131	0.0360631	125	0.022289	129/129	0.145755		3063	114	0.573621	132	0.278812	130	0.0819458	134	0.0228534	114/132	0.278812		2085	133	0.335731	131	0.173141	143	0.149161	141	0.121823
Chojuro	one-step PCR	2	16151	12022	3334	127	0.485903	129	0.373425	125	0.0932813	131	0.020096	127/129	0.020096		2391	129	0.489335	131	0.368883	127	0.0882476	133	0.0250941	129/131	0.0882476		1666	114	0.553421	132	0.286915	130	0.0966387	134	0.0246098	114/132	0.286915		1103	133	0.315503	143	0.167724	131	0.159565	141	0.135993
Doitsu	one-step PCR	2	24923	21558	6522	127	0.483901	129	0.372432	125	0.0935296	131	0.0206992	127/129	0.0206992		4657	129	0.447713	131	0.402834	127	0.0929783	133	0.0236204	129/131	0.0929783		3587	114	0.556454	132	0.279342	130	0.0975746	134	0.0234179	114/132	0.279342		2339	133	0.336469	131	0.159897	143	0.138521	141	0.12484
Nansui	one-step PCR	2	12422	10098	3057	127	0.510304	129	0.362447	125	0.0840693	131	0.0189728	127/129	0.0189728		2236	129	0.481216	131	0.373435	127	0.0921288	133	0.023703	129/131	0.0921288		1580	114	0.965823	113	0.0177215	112	0.0101266	116	0.00189873	114/114	0		798	151	0.194236	143	0.186717	141	0.159148	149	0.141604
Nitaka	one-step PCR	2	8979	5997	1597	129	0.763306	127	0.159674	131	0.0338134	125	0.0200376	129/129	0.0338134		1258	131	0.356121	139	0.281399	129	0.119237	137	0.109698	131/139	0		937	114	0.976521	113	0.0117396	112	0.00960512	131	0.00106724	114/114	0		572	133	0.342657	143	0.173077	131	0.134615	141	0.131119
Nikkori	one-step PCR	2	29364	19813	5291	129	0.789265	127	0.147987	131	0.031185	125	0.017766	129/129	0.031185		4170	129	0.410312	139	0.253717	137	0.107914	127	0.0918465	129/139	0.0918465		3403	114	0.9665	113	0.0161622	112	0.00822803	116	0.00293858	114/114	0		2062	133	0.339961	131	0.158584	151	0.123181	149	0.113967
Hakko	one-step PCR	2	34255	22871	3383	129	0.754656	127	0.155779	131	0.0481821	125	0.0251256	129/129	0.0481821		5145	129	0.471914	131	0.371234	127	0.0975705	133	0.0287658	129/131	0.0975705		3393	114	0.547009	132	0.293251	130	0.0854701	134	0.0218096	114/132	0.293251		2661	133	0.319053	141	0.203307	131	0.142428	139	0.130026
Hiratsuka 16	one-step PCR	2	31602	21306	6316	129	0.797657	127	0.144554	131	0.030399	125	0.0148828	129/129	0.030399		4372	129	0.753888	127	0.159424	131	0.042086	125	0.0251601	129/129	0.159424		3385	114	0.563072	132	0.288035	130	0.0874446	134	0.020384	114/132	0.288035		2741	119	0.492886	141	0.151405	139	0.117111	117	0.0919372
Hogetsu	one-step PCR	2	37616	31536	9254	129	0.754809	127	0.162632	131	0.0424681	125	0.02118	129/129	0.0424681		6520	131	0.393405	139	0.275153	137	0.107822	129	0.0897239	131/139	0		6140	114	0.978502	113	0.0114007	112	0.00700326	116	0.00162866	114/114	0		3561	141	0.463634	139	0.264813	137	0.130862	143	0.0716091
Hosui	one-step PCR	2	41270	34277	9911	129	0.78317	127	0.141055	131	0.0350116	125	0.0226012	129/129	0.0350116		8121	129	0.765177	127	0.153676	131	0.0342322	125	0.0264746	129/129	0.153676		6664	114	0.97569	113	0.0136555	112	0.00795318	116	0.0015006	114/114	0		3045	143	0.205911	151	0.174384	141	0.155337	149	0.134975
Yakumo	one-step PCR	2	36865	31457	8197	127	0.482128	129	0.379773	125	0.086983	131	0.0223252	127/129	0.0223252		6830	129	0.468814	131	0.38448	127	0.090776	133	0.024451	129/131	0.090776		5212	114	0.551995	132	0.293361	130	0.0828856	134	0.024175	114/132	0.293361		4708	119	0.451572	133	0.247876	131	0.110238	117	0.0832625
Yasato	one-step PCR	2	36646	30408	8928	129	0.739695	127	0.170139	131	0.0482751	125	0.0230735	129/129	0.0482751		6776	131	0.716942	129	0.183884	133	0.0475207	127	0.0280401	131/131	0.0280401		4510	132	0.659645	130	0.219069	134	0.0521064	128	0.04102	132/132	0.659645		4038	133	0.313274	141	0.200594	131	0.147598	139	0.125805
Wakahikari	one-step PCR	2	31790	26531	7948	127	0.465652	129	0.407524	125	0.0798943	131	0.0206341	127/129	0.0206341		5981	129	0.46748	131	0.393914	127	0.0871092	133	0.0225715	129/131	0.0871092		4333	114	0.534503	132	0.312947	130	0.0853912	134	0.0260789	114/132	0.312947		3184	119	0.535176	143	0.129083	141	0.103329	117	0.0835427
Wase Kozo	one-step PCR	2	38989	33905	6939	129	0.808474	127	0.137051	131	0.0240669	125	0.016573	129/129	0.0240669		9085	129	0.772372	127	0.151238	131	0.0391855	125	0.0201431	129/129	0.151238		7178	114	0.556004	132	0.296183	130	0.0855391	128	0.0204792	114/132	0.296183		3818	143	0.212939	141	0.161603	151	0.160817	149	0.135673
162-29	one-step PCR	2	18414	16418	5320	129	0.778383	127	0.143985	131	0.0387218	125	0.0214286	129/129	0.0387218		3436	129	0.415891	139	0.277066	137	0.113795	127	0.0873108	129/139	0.0873108		2926	114	0.980178	113	0.0112782	112	0.00615174	116	0.00170882	114/114	0		1475	143	0.404068	141	0.271864	139	0.138983	137	0.0691525
Nashi Chukanbohon Nou 1 Gou	one-step PCR	2	18727	17041	5127	127	0.792471	125	0.139263	129	0.0376438	123	0.0189194	127/127	0		3779	129	0.779571	127	0.147129	131	0.0322837	125	0.0232866	129/129	0.147129		2608	114	0.97546	113	0.0118865	112	0.00920245	116	0.00191718	114/114	0		2531	119	0.442513	133	0.269459	131	0.111814	117	0.0766495
314-32	one-step PCR	2	17693	14694	4412	129	0.470535	131	0.407298	127	0.068903	133	0.0274252	129/131	0.407298		3129	127	0.474912	129	0.409396	125	0.0699904	131	0.0153404	127/129	0.474912		2281	114	0.975888	113	0.0127137	112	0.00657606	116	0.00306883	114/114	0		1989	125	0.494721	143	0.130719	123	0.107089	141	0.0975365
515-020	one-step PCR	2	22181	18360	3572	129	0.7472	127	0.163494	131	0.0453527	125	0.0229563	129/129	0.0453527		4686	129	0.76974	127	0.149595	131	0.0371319	125	0.0241144	129/129	0.149595		3278	132	0.689445	130	0.201037	134	0.0439292	128	0.0399634	132/132	0.689445		2765	133	0.328029	141	0.203617	131	0.14575	139	0.124774
Okuroku	one-step PCR	2	22323	19385	5807	127	0.459962	129	0.427243	125	0.0745652	131	0.0136043	127/129	0.0136043		4386	129	0.770862	127	0.147515	131	0.0380757	125	0.0216598	129/129	0.147515		3470	114	0.976945	113	0.0138329	112	0.0054755	116	0.00172911	114/114	0		2263	133	0.340256	143	0.171896	131	0.134777	141	0.129916
Kinchaku	one-step PCR	2	24881	22360	6359	127	0.422079	131	0.360906	129	0.0986004	125	0.0721812	127/131	0.360906		5139	127	0.477525	129	0.404164	125	0.0758903	131	0.0184861	127/129	0.477525		3566	114	0.53954	132	0.315199	130	0.0821649	134	0.0213124	114/132	0.315199		3109	125	0.396912	133	0.285944	131	0.107108	123	0.0913477
Akiakari	one-step PCR	2	18213	13351	2550	129	0.740392	127	0.174902	131	0.0388235	125	0.0219608	129/129	0.0388235		3690	129	0.784011	127	0.144986	131	0.0341463	125	0.0184282	129/129	0.144986		2863	114	0.976947	113	0.0087321	112	0.00768425	116	0.00279427	114/114	0		1425	151	0.195088	143	0.188772	141	0.159298	149	0.143158
Shuurei	one-step PCR	2	18407	12729	2157	129	0.755216	127	0.150209	131	0.0449699	125	0.0268892	129/129	0.0449699		3439	129	0.778424	127	0.153824	131	0.0328584	125	0.0186101	129/129	0.153824		2445	114	0.974642	113	0.0139059	112	0.00654397	116	0.00204499	114/114	0		1759	133	0.326322	141	0.185333	131	0.135304	139	0.128482
Akizuki	one-step PCR	2	19397	15632	4767	129	0.793791	127	0.129432	131	0.0371303	125	0.0184602	129/129	0.0371303		3386	129	0.769344	127	0.15446	131	0.0348494	125	0.0233314	129/129	0.15446		2821	114	0.981921	113	0.010989	112	0.00531726	116	0.00141794	114/114	0		1585	141	0.394322	139	0.217035	143	0.206309	137	0.0902208
Oushuu	one-step PCR	2	23870	16343	2819	129	0.746719	127	0.161405	131	0.0489535	125	0.0216389	129/129	0.0489535		3594	131	0.392321	139	0.268503	137	0.119922	129	0.0815248	131/139	0		3638	114	0.975536	113	0.0120946	112	0.00852117	116	0.00302364	114/114	0		2632	119	0.511018	143	0.133739	141	0.102964	117	0.0976444
Natsushizuku	one-step PCR	2	22283	17449	13	129	0.538462	127	0.230769	125	0.230769	NA	NA	null/null	0		6139	129	0.776837	127	0.139762	131	0.0371396	125	0.0249226	129/129	0.139762		3856	132	0.688278	130	0.208766	134	0.0453838	128	0.0342324	132/132	0.688278		3065	133	0.349429	141	0.197716	131	0.136705	139	0.116476
Hatsumaru	one-step PCR	2	19780	14589	4373	129	0.759662	127	0.1555	131	0.0420764	125	0.0260691	129/129	0.0420764		3394	129	0.773424	127	0.143783	131	0.037419	125	0.023571	129/129	0.143783		2505	114	0.554092	132	0.297405	130	0.091018	134	0.0263473	114/132	0.297405		1562	133	0.34251	143	0.167093	141	0.129962	131	0.128681
Rinka	one-step PCR	2	20599	16136	3048	127	0.778871	125	0.151575	129	0.0367454	123	0.0164042	127/127	0		4232	129	0.787098	127	0.138705	131	0.0387524	125	0.0191399	129/129	0.138705		3408	114	0.975352	113	0.0123239	112	0.00616197	116	0.00381455	114/114	0		2401	119	0.526447	143	0.137443	141	0.104956	117	0.0987089
Hoshiakari	one-step PCR	2	19434	13932	2450	131	0.737551	129	0.164898	133	0.0510204	127	0.0310204	131/null	0.737551		3669	127	0.485418	129	0.395748	125	0.0763151	131	0.0168983	127/129	0.485418		2917	114	0.968804	113	0.0140555	112	0.0095989	116	0.00239973	114/114	0		1929	125	0.446864	151	0.124417	123	0.120788	149	0.111457
Narumi	one-step PCR	2	18637	15197	4636	129	0.821613	127	0.122951	131	0.025453	125	0.0155306	129/129	0.025453		3386	129	0.435322	139	0.275546	137	0.100118	127	0.0735381	129/139	0.0735381		2639	114	0.976885	113	0.0121258	112	0.00757863	116	0.00227359	114/114	0		1761	119	0.529813	143	0.154458	141	0.10619	117	0.0721181
Kanta	one-step PCR	2	19837	16430	2929	129	0.814612	127	0.128713	131	0.0266302	125	0.0180949	129/129	0.0266302		4076	129	0.475221	131	0.389598	127	0.0816977	133	0.0206084	129/131	0.0816977		3576	114	0.975671	113	0.0111857	112	0.00755034	116	0.00307606	114/114	0		2627	119	0.484583	141	0.197944	139	0.108108	117	0.0734678
Sogetsu	one-step PCR	2	13704	11364	2184	129	0.770604	127	0.153388	131	0.0343407	125	0.0238095	129/129	0.0343407		3018	129	0.790258	127	0.139496	131	0.0334659	125	0.0175613	129/129	0.139496		2222	114	0.514851	132	0.330783	130	0.0958596	134	0.0207021	114/132	0.330783		1615	133	0.345511	141	0.203096	131	0.15418	139	0.109598
Tsukuba 60	one-step PCR	2	13872	10793	2034	131	0.735988	129	0.171583	133	0.0388397	127	0.0339233	131/null	0.735988		2931	127	0.482429	129	0.405322	125	0.0713067	131	0.0201296	127/129	0.482429		2106	114	0.551282	132	0.310541	130	0.0816714	128	0.017094	114/132	0.310541		1318	141	0.251138	151	0.172989	139	0.162367	149	0.130501
Hoshimaru	one-step PCR	2	18713	13083	2172	131	0.689687	129	0.190147	133	0.0465009	127	0.0395948	131/null	0.689687		3358	127	0.481834	129	0.386242	125	0.0824896	131	0.0229303	127/129	0.481834		2743	114	0.972293	113	0.0123952	112	0.0109369	116	0.00291651	114/114	0		1773	125	0.42132	141	0.186125	123	0.110547	139	0.109983
Tsukuba 63	one-step PCR	2	22159	19562	3536	131	0.723699	129	0.1694	133	0.050905	127	0.0313914	131/null	0.723699		5602	127	0.488576	129	0.390575	125	0.0785434	131	0.0201714	127/129	0.488576		3860	114	0.978497	112	0.00880829	113	0.00854922	116	0.00310881	114/114	0		2739	125	0.450164	143	0.138007	123	0.125593	141	0.110989
Tsukuba 64	one-step PCR	2	18027	16137	4697	129	0.799659	127	0.130509	131	0.0351288	125	0.0178838	129/129	0.0351288		3605	129	0.784743	127	0.140915	131	0.0357836	125	0.0216366	129/129	0.140915		2788	114	0.972023	113	0.0157819	112	0.00824964	116	0.00322812	114/114	0		2010	119	0.51393	143	0.157711	141	0.11194	117	0.0800995
Akaho	one-step PCR	2	15649	13798	4404	127	0.472752	129	0.408038	125	0.0760672	131	0.0188465	127/129	0.0188465		3167	129	0.460373	131	0.390275	127	0.0877802	133	0.0268393	129/131	0.0877802		2196	114	0.533242	132	0.315574	130	0.0924408	128	0.0223133	114/132	0.315574		1386	133	0.328283	143	0.189755	131	0.145743	141	0.117605
Hokkan	one-step PCR	2	12184	11551	3357	127	0.487638	129	0.392612	125	0.0723861	131	0.0247245	127/129	0.0247245		2551	129	0.484516	131	0.383771	127	0.0909447	133	0.0176401	129/131	0.0909447		1851	114	0.974068	113	0.0145867	112	0.00540249	116	0.00324149	114/114	0		1636	119	0.473105	133	0.28423	131	0.0971883	117	0.0556235
Asahi	one-step PCR	2	12960	10518	2059	127	0.790189	125	0.131132	129	0.0403108	123	0.0184556	127/127	0		2674	129	0.770381	127	0.15445	131	0.0373972	125	0.0216904	129/129	0.15445		1658	132	0.662847	130	0.221954	128	0.0458384	134	0.044029	132/132	0.662847		1580	133	0.598734	131	0.238608	129	0.0829114	135	0.0550633
Hayatama	one-step PCR	2	12180	9913	2963	127	0.478907	129	0.392508	125	0.081674	131	0.0188998	127/129	0.0188998		2398	129	0.46789	131	0.376147	127	0.0971643	133	0.0241868	129/131	0.0971643		1427	114	0.513665	132	0.323055	130	0.0995095	128	0.024527	114/132	0.323055		1126	133	0.357016	131	0.149201	143	0.138544	141	0.124334
592-021	one-step PCR	2	12224	9583	1	128	1	NA	NA	NA	NA	NA	NA	null/null	0		2841	129	0.468497	131	0.370292	127	0.103133	133	0.0228793	129/131	0.103133		2280	114	0.974123	113	0.0127193	112	0.00877193	116	0.00307018	114/114	0		1925	119	0.46026	133	0.25039	131	0.122597	117	0.0716883
Atago	two-step PCR	1	6420	6191	2790	127	0.443369	129	0.439785	125	0.0799283	131	0.016129	127/129	0.016129		2018	129	0.432607	139	0.272547	137	0.100595	127	0.0777998	129/139	0.0777998		311	114	0.977492	112	0.0160772	115	0.00321543	113	0.00321543	114/114	0		266	143	0.37594	141	0.308271	139	0.120301	145	0.075188
Amanogawa	two-step PCR	1	7903	7641	3442	129	0.824811	127	0.118536	131	0.0235328	125	0.0171412	129/129	0.0235328		2496	129	0.429087	139	0.254407	137	0.105369	127	0.0933494	129/139	0.0933494		330	114	0.975758	113	0.00909091	112	0.00909091	116	0.0030303	114/114	0		362	133	0.372928	131	0.149171	141	0.138122	143	0.135359
Ishi Wase	two-step PCR	1	8548	8209	3732	129	0.748928	127	0.178457	131	0.0297428	125	0.0238478	129/129	0.0297428		2503	131	0.395525	139	0.274471	137	0.104674	129	0.0982821	131/139	0		460	114	0.523913	132	0.315217	130	0.0956522	128	0.023913	114/132	0.315217		372	133	0.392473	143	0.150538	131	0.145161	141	0.11828
Imamura Aki	two-step PCR	1	7558	7224	3322	129	0.794401	127	0.142986	131	0.025587	125	0.0222757	129/129	0.025587		2139	129	0.410472	139	0.295933	137	0.101449	127	0.0719963	129/139	0.0719963		413	114	0.970944	112	0.0121065	113	0.00968523	130	0.00242131	114/114	0		350	143	0.225714	151	0.188571	149	0.151429	141	0.137143
Okusankichi	two-step PCR	1	7784	7486	3427	129	0.745842	127	0.170995	131	0.0405603	125	0.026262	129/129	0.0405603		2265	131	0.396909	139	0.273731	137	0.113024	129	0.0883002	131/139	0		418	114	0.966507	113	0.0167464	112	0.0143541	115	0.00239234	114/114	0		381	141	0.24147	139	0.178478	151	0.141732	149	0.133858
Kikusui	two-step PCR	1	6745	6534	2046	127	0.768328	125	0.154448	129	0.0347019	123	0.0195503	127/127	0		2674	129	0.755797	127	0.159312	131	0.0362752	125	0.0291698	129/129	0.159312		414	114	0.509662	132	0.318841	130	0.0917874	128	0.0362319	114/132	0.318841		508	119	0.48622	141	0.19685	139	0.135827	117	0.0531496
Kimizuka Wase	two-step PCR	1	7094	6827	2916	129	0.793553	127	0.143004	131	0.0322359	125	0.015775	129/129	0.0322359		2282	129	0.472393	131	0.381683	127	0.0915863	133	0.0201578	129/131	0.0915863		346	114	0.537572	132	0.297688	130	0.0953757	134	0.0231214	114/132	0.297688		333	143	0.204204	151	0.195195	149	0.165165	141	0.138138
Kumoi	two-step PCR	1	6985	6694	2953	127	0.473417	129	0.399932	125	0.0775483	131	0.024382	127/129	0.024382		2221	129	0.398919	139	0.29176	137	0.116164	127	0.0769923	129/139	0.0769923		308	132	0.655844	130	0.214286	128	0.0551948	134	0.0519481	132/132	0.655844		363	119	0.512397	143	0.14876	141	0.107438	117	0.101928
Kosui	two-step PCR	1	6262	6033	1999	129	0.822911	127	0.124062	131	0.02001	125	0.0190095	129/129	0.02001		2469	129	0.766707	127	0.154719	131	0.0328068	125	0.0226812	129/129	0.154719		364	114	0.571429	132	0.28022	130	0.101648	134	0.0247253	114/132	0.28022		350	141	0.28	139	0.16	151	0.142857	149	0.12
Nijisseiki	two-step PCR	1	7564	7342	3161	127	0.795951	125	0.140778	129	0.0262575	123	0.0221449	127/127	0		2388	129	0.776801	127	0.146566	131	0.029732	125	0.0263819	129/129	0.146566		383	114	0.976501	112	0.0104439	113	0.0078329	116	0.00261097	114/114	0		428	119	0.474299	133	0.245327	131	0.114486	117	0.0747664
Osa gold	two-step PCR	1	8169	7950	3578	127	0.790945	125	0.146171	129	0.0276691	123	0.0164897	127/127	0		2522	129	0.770024	127	0.153846	131	0.0309278	125	0.0297383	129/129	0.153846		334	114	0.973054	113	0.0239521	112	0.00299401	NA	NA	114/114	0		426	119	0.401408	133	0.309859	131	0.103286	117	0.0704225
Shuugyoku	two-step PCR	1	8542	8182	28	129	0.464286	127	0.25	131	0.214286	125	0.0714286	null/null	0		4708	129	0.763806	127	0.147409	131	0.0344095	125	0.0337723	129/129	0.147409		924	114	0.503247	132	0.338745	130	0.0909091	128	0.0183983	114/132	0.338745		1126	119	0.472469	141	0.19627	139	0.129663	117	0.0648313
Shinko	two-step PCR	1	6677	6454	2964	127	0.440958	129	0.439609	125	0.0809717	131	0.0145074	127/129	0.0145074		2022	129	0.76459	127	0.160237	131	0.0276954	125	0.0237389	129/129	0.160237		302	114	0.980132	112	0.00993377	116	0.00331126	115	0.00331126	114/114	0		324	119	0.518519	143	0.151235	141	0.104938	117	0.0833333
Shinsui	two-step PCR	1	7305	7081	3117	127	0.484119	129	0.385306	125	0.0853385	131	0.0166827	127/129	0.0166827		2226	129	0.469901	131	0.389937	127	0.100629	133	0.0134771	129/131	0.100629		360	114	0.508333	132	0.313889	130	0.105556	128	0.025	114/132	0.313889		385	119	0.477922	151	0.163636	149	0.12987	117	0.0675325
Shinsei	two-step PCR	1	6448	6194	1813	127	0.773304	125	0.160507	129	0.0303365	123	0.015444	127/127	0		2640	129	0.76553	127	0.1625	131	0.0318182	125	0.0215909	129/129	0.1625		415	114	0.472289	132	0.33012	130	0.120482	134	0.026506	114/132	0.33012		425	119	0.496471	143	0.141176	117	0.115294	141	0.103529
Shinsetsu	two-step PCR	1	6270	6002	2718	129	0.791023	127	0.14128	131	0.0323767	125	0.01766	129/129	0.0323767		1938	129	0.440144	139	0.263674	137	0.110423	127	0.0763674	129/139	0.0763674		318	114	0.981132	112	0.0125786	113	0.00628931	NA	NA	114/114	0		242	151	0.190083	143	0.181818	141	0.169421	149	0.157025
Suisei	two-step PCR	1	5934	5732	1802	127	0.781909	125	0.148724	129	0.0377358	123	0.0199778	127/127	0		2412	129	0.496269	131	0.362355	127	0.0903814	133	0.0178275	129/131	0.0903814		342	114	0.538012	132	0.309942	130	0.0906433	128	0.0233918	114/132	0.309942		407	119	0.4914	141	0.216216	139	0.117936	117	0.0515971
Taihaku	two-step PCR	1	6919	6655	2027	129	0.752343	127	0.159842	131	0.0379872	125	0.0300937	129/129	0.0379872		2719	129	0.765355	127	0.159618	131	0.0312615	125	0.025377	129/129	0.159618		479	114	0.488518	132	0.350731	130	0.0960334	128	0.0187891	114/132	0.350731		498	133	0.327309	141	0.194779	131	0.126506	139	0.114458
Chikusui	two-step PCR	1	7906	7636	2341	129	0.756087	127	0.166595	131	0.0333191	125	0.0239214	129/129	0.0333191		3136	129	0.773597	127	0.154018	131	0.0267857	125	0.0248724	129/129	0.154018		526	114	0.541825	132	0.281369	130	0.10076	134	0.0247148	114/132	0.281369		525	133	0.369524	131	0.173333	143	0.133333	141	0.118095
Choju	two-step PCR	1	7493	7221	3196	127	0.48592	129	0.374531	125	0.0944931	131	0.0193992	127/129	0.0193992		2292	129	0.777923	127	0.137435	131	0.0397033	125	0.0257417	129/129	0.137435		360	114	0.5	132	0.358333	130	0.0805556	128	0.0222222	114/132	0.358333		377	133	0.32626	143	0.183024	141	0.129973	131	0.122016
Chojuro	two-step PCR	1	8218	7921	3487	127	0.483223	129	0.380556	125	0.0954976	131	0.0186407	127/129	0.0186407		2577	129	0.478075	131	0.365541	127	0.0993403	133	0.0225068	129/131	0.0993403		380	114	0.494737	132	0.352632	130	0.0973684	128	0.0236842	114/132	0.352632		386	133	0.336788	143	0.183938	141	0.126943	131	0.124352
Doitsu	two-step PCR	1	7760	7494	3240	127	0.493519	129	0.386728	125	0.0790123	131	0.0151235	127/129	0.0151235		2535	129	0.465878	131	0.404734	127	0.0808679	133	0.0149901	129/131	0.0808679		315	114	0.6	132	0.298413	130	0.0666667	134	0.00952381	114/132	0.298413		339	133	0.368732	143	0.179941	141	0.132743	131	0.117994
Nansui	two-step PCR	1	6815	6548	2962	127	0.482782	129	0.387238	125	0.0864281	131	0.0162053	127/129	0.0162053		2017	129	0.495786	131	0.345067	127	0.10114	133	0.0203272	129/131	0.10114		349	114	0.959885	113	0.0143266	112	0.0114613	128	0.00573066	114/114	0		310	143	0.225806	151	0.183871	141	0.148387	149	0.125806
Nitaka	two-step PCR	1	6821	6582	3036	129	0.74473	127	0.18083	131	0.0365613	125	0.0230567	129/129	0.0365613		1964	131	0.410387	139	0.225051	129	0.131874	137	0.0962322	131/139	0		388	114	0.969072	112	0.0128866	113	0.00773196	130	0.00257732	114/114	0		298	133	0.302013	143	0.16443	131	0.151007	141	0.0973154
Nikkori	two-step PCR	1	6746	6545	3033	129	0.804154	127	0.139466	131	0.0270359	125	0.0145071	129/129	0.0270359		1996	129	0.426854	139	0.266533	137	0.0906814	127	0.0871743	129/139	0.0871743		307	114	0.973941	113	0.0162866	112	0.00651466	115	0.00325733	114/114	0		315	133	0.32381	151	0.180952	149	0.146032	131	0.104762
Hakko	two-step PCR	1	8735	8412	2586	129	0.746713	127	0.166667	131	0.0359629	125	0.0290023	129/129	0.0359629		3433	129	0.482377	131	0.373143	127	0.0958345	133	0.0203903	129/131	0.0958345		554	114	0.521661	132	0.3213	130	0.110108	134	0.0108303	114/132	0.3213		629	133	0.310016	141	0.18601	131	0.147854	139	0.127186
Hiratsuka 16	two-step PCR	1	8405	8128	3845	129	0.806502	127	0.130819	131	0.0249675	125	0.0208062	129/129	0.0249675		2358	129	0.785411	127	0.140797	131	0.0313825	125	0.0250212	129/129	0.140797		383	114	0.503916	132	0.331593	130	0.101828	128	0.0182768	114/132	0.331593		457	119	0.4814	141	0.212254	139	0.113786	117	0.0765864
Hogetsu	two-step PCR	1	7267	6968	3123	129	0.779059	127	0.146334	131	0.0349023	125	0.0227346	129/129	0.0349023		2155	131	0.388863	139	0.286311	137	0.104872	129	0.0937355	131/139	0		373	114	0.962466	113	0.0134048	116	0.0107239	112	0.0107239	114/114	0		335	141	0.504478	139	0.298507	137	0.0746269	143	0.0567164
Hosui	two-step PCR	1	10686	10378	4547	129	0.79327	127	0.140312	131	0.0318892	125	0.0173741	129/129	0.0318892		3481	129	0.764148	127	0.158862	131	0.0330365	125	0.0232692	129/129	0.158862		538	114	0.98513	113	0.00929368	112	0.00557621	NA	NA	114/114	0		423	149	0.186761	143	0.184397	151	0.177305	141	0.148936
Yakumo	two-step PCR	1	8286	8010	3496	127	0.478547	129	0.396167	125	0.0812357	131	0.0177346	127/129	0.0177346		2497	129	0.47497	131	0.374449	127	0.100921	133	0.0160192	129/131	0.100921		438	114	0.5	132	0.340183	130	0.100457	128	0.0182648	114/132	0.340183		499	119	0.402806	133	0.286573	131	0.132265	117	0.0701403
Yasato	two-step PCR	1	8311	8044	3567	129	0.778806	127	0.141295	131	0.0361648	125	0.0255116	129/129	0.0361648		2637	131	0.725446	129	0.175578	133	0.0439894	127	0.0299583	131/131	0.0299583		362	132	0.718232	130	0.19337	134	0.0441989	128	0.019337	132/132	0.718232		384	133	0.356771	141	0.210938	139	0.127604	131	0.117188
Wakahikari	two-step PCR	1	10049	9739	4266	127	0.48195	129	0.41022	125	0.0672761	131	0.0147679	127/129	0.0147679		3248	129	0.471983	131	0.370998	127	0.0948276	133	0.0264778	129/131	0.0948276		463	114	0.509719	132	0.332613	130	0.101512	128	0.0259179	114/132	0.332613		503	119	0.542744	143	0.141153	141	0.115308	117	0.0755467
Wase Kozo	two-step PCR	1	9464	9133	2867	129	0.816533	127	0.131148	131	0.022323	125	0.0160446	129/129	0.022323		3689	129	0.783952	127	0.146652	131	0.0309027	125	0.0200596	129/129	0.146652		655	114	0.522137	132	0.335878	130	0.0854962	134	0.0167939	114/132	0.335878		544	151	0.198529	143	0.1875	141	0.167279	149	0.136029
162-29	two-step PCR	1	8898	8590	4003	129	0.799151	127	0.136648	131	0.0272296	125	0.0189858	129/129	0.0272296		2632	129	0.420213	139	0.273176	137	0.105623	127	0.0858663	129/139	0.0858663		461	114	0.982646	116	0.00867679	112	0.00433839	115	0.0021692	114/114	0		361	143	0.407202	141	0.304709	139	0.155125	145	0.0526316
Nashi Chukanbohon Nou 1 Gou	two-step PCR	1	7497	7266	3171	127	0.788395	125	0.14538	129	0.0293283	123	0.0204983	127/127	0		2458	129	0.77502	127	0.150936	131	0.0284784	125	0.0199349	129/129	0.150936		314	114	0.977707	113	0.00955414	115	0.00636943	112	0.00636943	114/114	0		400	119	0.5	133	0.2825	131	0.09	117	0.055
314-32	two-step PCR	1	7628	7364	3128	129	0.508312	131	0.357417	127	0.0869565	133	0.0207801	129/131	0.357417		2493	127	0.500201	129	0.373847	125	0.0850381	131	0.0148416	127/129	0.500201		360	114	0.977778	112	0.0138889	113	0.00833333	NA	NA	114/114	0		394	125	0.444162	143	0.142132	141	0.124365	123	0.119289
515-020	two-step PCR	1	8580	8247	2467	129	0.748683	127	0.168626	131	0.0352655	125	0.0263478	129/129	0.0352655		3440	129	0.775581	127	0.151453	131	0.0322674	125	0.0197674	129/129	0.151453		528	132	0.674242	130	0.225379	128	0.0340909	134	0.032197	132/132	0.674242		630	133	0.307937	141	0.239683	131	0.153968	139	0.125397
Okuroku	two-step PCR	1	7033	6820	3034	129	0.443639	127	0.439684	125	0.0791035	131	0.0164799	127/129	0.0164799		2249	129	0.77679	127	0.14851	131	0.0324589	125	0.0208982	129/129	0.14851		319	114	0.978056	112	0.0125392	113	0.00626959	116	0.0031348	114/114	0		313	133	0.345048	143	0.194888	131	0.146965	141	0.121406
Kinchaku	two-step PCR	1	7087	6872	2902	127	0.426258	131	0.355272	129	0.103032	125	0.0761544	127/131	0.355272		2288	127	0.498689	129	0.377185	125	0.0799825	131	0.013986	127/129	0.498689		341	114	0.519062	132	0.354839	130	0.0791789	134	0.0175953	114/132	0.354839		415	125	0.416867	133	0.277108	131	0.13253	123	0.0819277
Akiakari	two-step PCR	1	7472	7228	2286	129	0.754593	127	0.16273	131	0.0424322	125	0.0188101	129/129	0.0424322		3075	129	0.766179	127	0.164228	131	0.0276423	125	0.0217886	129/129	0.164228		458	114	0.973799	113	0.010917	112	0.010917	116	0.00436681	114/114	0		401	151	0.21197	143	0.187032	149	0.174564	147	0.124688
Shuurei	two-step PCR	1	8645	8375	2582	129	0.748257	127	0.171185	131	0.0387297	125	0.0228505	129/129	0.0387297		3486	129	0.760184	127	0.161503	131	0.0318417	125	0.0223752	129/129	0.161503		556	114	0.973022	112	0.0107914	116	0.00719424	113	0.00539568	114/114	0		577	133	0.311958	141	0.230503	139	0.121317	131	0.114385
Akizuki	two-step PCR	1	9253	8988	4097	129	0.787649	127	0.146449	131	0.0273371	125	0.0207469	129/129	0.0273371		2850	129	0.77193	127	0.154386	131	0.0284211	125	0.025614	129/129	0.154386		505	114	0.974257	113	0.0118812	116	0.00990099	112	0.0039604	114/114	0		387	141	0.387597	143	0.224806	139	0.209302	137	0.0904393
Oushuu	two-step PCR	1	8629	8283	2589	129	0.761684	127	0.158749	125	0.0309	131	0.0305137	129/129	0.0305137		3110	131	0.403859	139	0.261415	137	0.107395	129	0.092283	131/139	0		630	114	0.969841	113	0.0174603	112	0.00793651	115	0.0031746	114/114	0		680	119	0.569118	143	0.129412	141	0.101471	117	0.0735294
Natsushizuku	two-step PCR	1	8637	8316	2	129	1	NA	NA	NA	NA	NA	NA	null/null	0		5277	129	0.771651	127	0.15596	131	0.0342998	125	0.0193292	129/129	0.15596		758	132	0.717678	130	0.186016	134	0.0435356	128	0.0329815	132/132	0.717678		944	133	0.316737	141	0.21928	139	0.137712	131	0.130297
Hatsumaru	two-step PCR	1	7442	7207	3106	129	0.774952	127	0.14971	131	0.0347714	125	0.0196394	129/129	0.0347714		2385	129	0.764361	127	0.157652	131	0.0280922	125	0.027673	129/129	0.157652		371	114	0.525606	132	0.339623	130	0.097035	134	0.0134771	114/132	0.339623		358	133	0.321229	143	0.181564	131	0.153631	141	0.131285
Rinka	two-step PCR	1	7060	6843	2090	127	0.797608	125	0.144498	129	0.0287081	123	0.0172249	127/127	0		2836	129	0.764457	127	0.159379	131	0.0334979	125	0.0253879	129/129	0.159379		468	114	0.980769	113	0.00854701	112	0.00854701	115	0.00213675	114/114	0		490	119	0.591837	143	0.130612	141	0.0795918	117	0.0755102
Hoshiakari	two-step PCR	1	6141	5918	1735	131	0.734294	129	0.172911	133	0.0426513	127	0.0317003	131/null	0.734294		2461	127	0.466883	129	0.412028	125	0.0796424	131	0.0150345	127/129	0.466883		427	114	0.971897	113	0.0140515	112	0.0117096	116	0.00234192	114/114	0		434	125	0.426267	151	0.131336	149	0.124424	123	0.101382
Narumi	two-step PCR	1	6958	6724	2925	129	0.821538	127	0.121709	131	0.0273504	125	0.0147009	129/129	0.0273504		2148	129	0.399441	139	0.291899	137	0.119646	127	0.0693669	129/139	0.0693669		357	114	0.980392	115	0.00560224	113	0.00560224	112	0.00560224	114/114	0		350	119	0.525714	143	0.157143	141	0.0885714	117	0.0885714
Kanta	two-step PCR	1	6501	6314	1930	129	0.826425	127	0.125907	131	0.0217617	125	0.0119171	129/129	0.0217617		2592	129	0.464506	131	0.385417	127	0.091821	133	0.0212191	129/131	0.091821		422	114	0.969194	113	0.0118483	112	0.0118483	116	0.00473934	114/114	0		496	119	0.481855	141	0.203629	139	0.129032	117	0.0645161
Sogetsu	two-step PCR	1	8140	7896	2353	129	0.744156	127	0.171271	131	0.039524	125	0.0263493	129/129	0.039524		3370	129	0.783976	127	0.145697	131	0.0264095	125	0.025816	129/129	0.145697		526	114	0.507605	132	0.372624	130	0.0703422	134	0.0247148	114/132	0.372624		535	133	0.282243	141	0.233645	139	0.145794	131	0.117757
Tsukuba 60	two-step PCR	1	9212	8899	2643	131	0.729096	129	0.192206	133	0.035944	127	0.0283768	131/null	0.729096		3873	127	0.470695	129	0.405887	125	0.0883036	131	0.0165247	127/129	0.470695		531	114	0.519774	132	0.354049	130	0.0753296	128	0.0188324	114/132	0.354049		500	141	0.28	151	0.156	139	0.152	149	0.134
Hoshimaru	two-step PCR	1	7077	6817	2076	131	0.704721	129	0.19894	133	0.0481696	127	0.0322736	131/null	0.704721		2807	127	0.471322	129	0.390096	125	0.0944068	131	0.0163876	127/129	0.471322		444	114	0.986486	115	0.0045045	113	0.0045045	112	0.0045045	114/114	0		527	125	0.426945	141	0.189753	123	0.121442	139	0.0929791
Tsukuba 63	two-step PCR	1	8512	8233	2488	131	0.739148	129	0.169614	133	0.0365756	127	0.0365756	131/null	0.739148		3407	127	0.483123	129	0.396243	125	0.0795421	131	0.0158497	127/129	0.483123		567	114	0.973545	112	0.010582	113	0.00705467	116	0.00529101	114/114	0		562	125	0.453737	143	0.147687	141	0.117438	123	0.0960854
Tsukuba 64	two-step PCR	1	7695	7451	3493	129	0.790152	127	0.144002	131	0.0306327	125	0.0191812	129/129	0.0306327		2185	129	0.782151	127	0.145995	131	0.0338673	125	0.0237986	129/129	0.145995		380	114	0.984211	112	0.0105263	113	0.00526316	NA	NA	114/114	0		404	119	0.576733	143	0.136139	141	0.111386	117	0.0643564
Akaho	two-step PCR	1	8405	8156	3622	127	0.487576	129	0.385699	125	0.0819989	131	0.0187742	127/129	0.0187742		2640	129	0.453409	131	0.394697	127	0.0905303	133	0.0204545	129/131	0.0905303		438	114	0.515982	132	0.319635	130	0.0981735	128	0.0205479	114/132	0.319635		385	133	0.350649	143	0.150649	131	0.145455	141	0.137662
Hokkan	two-step PCR	1	7291	7100	3070	127	0.479479	129	0.4	125	0.0785016	131	0.014658	127/129	0.014658		2262	129	0.463307	131	0.390805	127	0.091954	133	0.0216622	129/131	0.091954		353	114	0.98017	112	0.0169972	113	0.00283286	NA	NA	114/114	0		459	119	0.494553	133	0.259259	131	0.111111	117	0.0697168
Asahi	two-step PCR	1	8352	8106	2563	127	0.787749	125	0.145533	129	0.0327741	123	0.0171674	127/127	0		3357	129	0.739648	127	0.173965	131	0.0351504	125	0.0288948	129/129	0.173965		435	132	0.666667	130	0.227586	128	0.0482759	134	0.0321839	132/132	0.666667		603	133	0.616915	131	0.245439	129	0.0580431	135	0.0497512
Hayatama	two-step PCR	1	6413	6203	2776	127	0.493876	129	0.37464	125	0.0842939	131	0.0230548	127/129	0.0230548		2073	129	0.477569	131	0.372407	127	0.0964785	133	0.0188133	129/131	0.0964785		278	114	0.492806	132	0.338129	130	0.104317	134	0.0179856	114/132	0.338129		301	133	0.365449	131	0.162791	143	0.136213	141	0.119601
592-021	two-step PCR	1	8616	8372	NA	NA	NA	NA	NA	NA	NA	NA	NA	null/null	0		5286	129	0.479569	131	0.364737	127	0.104427	125	0.0170261	129/131	0.104427		806	114	0.977667	113	0.0111663	112	0.00868486	115	0.00248139	114/114	0		983	119	0.474059	133	0.23703	131	0.093591	117	0.0813835
Atago	two-step PCR	2	7015	6774	2962	127	0.476705	129	0.410533	125	0.0806887	123	0.00979068	127/129	0		2200	129	0.390455	139	0.275455	137	0.106818	127	0.0881818	129/139	0.0881818		422	114	0.978673	113	0.0118483	112	0.007109	115	0.00236967	114/114	0		295	143	0.4	141	0.281356	139	0.145763	145	0.0813559
Amanogawa	two-step PCR	2	7034	6813	3023	129	0.80516	127	0.137942	131	0.0251406	125	0.0201786	129/129	0.0251406		2338	129	0.423867	139	0.260479	137	0.112917	127	0.0834046	129/139	0.0834046		379	114	0.98153	112	0.0105541	113	0.00791557	NA	NA	114/114	0		282	133	0.336879	143	0.173759	131	0.138298	141	0.120567
Ishi Wase	two-step PCR	2	7957	7671	3469	129	0.754973	127	0.158259	131	0.0389161	125	0.0299798	129/129	0.0389161		2438	131	0.391715	139	0.266612	137	0.124282	129	0.0935193	131/139	0		403	114	0.513648	132	0.337469	130	0.0744417	128	0.0248139	114/132	0.337469		342	133	0.362573	131	0.154971	143	0.140351	141	0.108187
Imamura Aki	two-step PCR	2	9828	9462	4126	129	0.796655	127	0.144207	131	0.0285991	125	0.0167232	129/129	0.0285991		3184	129	0.424309	139	0.262877	137	0.0992462	127	0.089196	129/139	0.089196		546	114	0.97619	113	0.010989	112	0.00915751	116	0.003663	114/114	0		392	143	0.209184	151	0.191327	141	0.147959	149	0.114796
Okusankichi	two-step PCR	2	8198	7920	3432	129	0.740967	127	0.175117	131	0.0402098	125	0.0259324	129/129	0.0402098		2596	131	0.406009	139	0.241525	137	0.116333	129	0.104006	131/139	0		449	114	0.975501	113	0.0111359	132	0.00445434	116	0.00445434	114/114	0.00445434		381	141	0.233596	139	0.199475	151	0.15748	149	0.12336
Kikusui	two-step PCR	2	9015	8747	2434	127	0.765818	125	0.151191	129	0.0353328	123	0.0275267	127/127	0		3731	129	0.760118	127	0.156794	131	0.0318949	125	0.0243902	129/129	0.156794		657	114	0.528158	132	0.305936	130	0.0958904	134	0.0197869	114/132	0.305936		728	119	0.446429	141	0.175824	139	0.130495	117	0.0782967
Kimizuka Wase	two-step PCR	2	8634	8370	3458	129	0.771833	127	0.155292	131	0.0338346	125	0.0213997	129/129	0.0338346		2967	129	0.459724	131	0.384564	127	0.0974048	133	0.0192113	129/131	0.0974048		451	114	0.527716	132	0.339246	130	0.0731707	128	0.0221729	114/132	0.339246		394	143	0.195431	151	0.192893	141	0.15736	149	0.14467
Kumoi	two-step PCR	2	8966	8684	3687	127	0.455655	129	0.408462	125	0.086249	131	0.0214266	127/129	0.0214266		3075	129	0.394146	139	0.28	137	0.113821	127	0.084878	129/139	0.084878		382	132	0.698953	130	0.167539	128	0.0575916	134	0.052356	132/132	0.698953		484	119	0.541322	143	0.136364	141	0.105372	117	0.0764463
Kosui	two-step PCR	2	7926	7619	2444	129	0.811375	127	0.12275	131	0.0278232	125	0.0192308	129/129	0.0278232		2958	129	0.752535	127	0.163962	131	0.0338066	125	0.0287356	129/129	0.163962		589	114	0.533107	132	0.307301	130	0.089983	134	0.0203735	114/132	0.307301		554	141	0.232852	151	0.158845	139	0.15704	149	0.115523
Nijisseiki	two-step PCR	2	10754	10486	4529	127	0.788033	125	0.143961	129	0.0342239	123	0.0176639	127/127	0		3431	129	0.768581	127	0.153891	131	0.0358496	125	0.0174876	129/129	0.153891		535	114	0.975701	112	0.011215	113	0.00747664	115	0.00373832	114/114	0		667	119	0.482759	133	0.236882	131	0.116942	117	0.0629685
Osa gold	two-step PCR	2	9941	9626	4156	127	0.782724	125	0.147738	129	0.0327238	123	0.0182868	127/127	0		3094	129	0.754363	127	0.163219	131	0.032967	125	0.0277957	129/129	0.163219		533	114	0.964353	112	0.0187617	113	0.0131332	115	0.00375235	114/114	0		553	119	0.423146	133	0.285714	131	0.124774	117	0.0831826
Shuugyoku	two-step PCR	2	9786	9451	55	127	0.490909	129	0.236364	131	0.145455	125	0.0545455	null/null	0		5783	129	0.761197	127	0.157358	131	0.0323362	125	0.0259381	129/129	0.157358		1000	114	0.531	132	0.32	130	0.092	128	0.019	114/132	0.32		1195	119	0.456904	141	0.2	139	0.12887	117	0.0778243
Shinko	two-step PCR	2	10234	9945	4340	127	0.467512	129	0.410138	125	0.0813364	131	0.0175115	127/129	0.0175115		3242	129	0.750771	127	0.162246	131	0.0370142	125	0.0302283	129/129	0.162246		555	114	0.965766	113	0.018018	112	0.0108108	115	0.0036036	114/114	0		524	119	0.509542	143	0.150763	141	0.0954198	117	0.0877863
Shinsui	two-step PCR	2	9024	8770	3769	127	0.474396	129	0.401167	125	0.0872911	131	0.0151234	127/129	0.0151234		2870	129	0.468641	131	0.376307	127	0.0982578	133	0.0240418	129/131	0.0982578		492	114	0.506098	132	0.347561	130	0.0955285	134	0.0121951	114/132	0.347561		454	119	0.508811	149	0.132159	151	0.121145	117	0.0682819
Shinsei	two-step PCR	2	8743	8455	2407	127	0.784379	125	0.147071	129	0.02742	123	0.01828	127/127	0		3622	129	0.767808	127	0.154887	131	0.0317504	125	0.0223633	129/129	0.154887		607	114	0.520593	132	0.288303	130	0.120264	134	0.0263591	114/132	0.288303		632	119	0.547468	143	0.125	141	0.101266	117	0.0822785
Shinsetsu	two-step PCR	2	10477	10123	4331	129	0.782267	127	0.151697	131	0.0316324	125	0.0205495	129/129	0.0316324		3568	129	0.417321	139	0.265415	137	0.105381	127	0.0927691	129/139	0.0927691		580	114	0.972414	113	0.0189655	112	0.00689655	115	0.00172414	114/114	0		411	143	0.194647	151	0.160584	141	0.158151	149	0.121655
Suisei	two-step PCR	2	8240	8032	2438	127	0.780148	125	0.155865	129	0.0315833	123	0.0159967	127/127	0		3163	129	0.461587	131	0.382548	127	0.0957951	133	0.0230794	129/131	0.0957951		672	114	0.543155	132	0.294643	130	0.104167	128	0.0267857	114/132	0.294643		667	119	0.476762	141	0.176912	139	0.131934	117	0.0734633
Taihaku	two-step PCR	2	8865	8569	2516	129	0.746423	127	0.174086	131	0.0329889	125	0.0286169	129/129	0.0329889		3616	129	0.75083	127	0.166206	131	0.0373341	125	0.0276549	129/129	0.166206		706	114	0.51983	132	0.320113	130	0.101983	134	0.0169972	114/132	0.320113		597	133	0.328308	141	0.20603	131	0.140704	139	0.128978
Chikusui	two-step PCR	2	10373	10063	3071	129	0.759362	127	0.164767	131	0.0367958	125	0.0253989	129/129	0.0367958		4114	129	0.754983	127	0.161157	131	0.0354886	125	0.0260088	129/129	0.161157		831	114	0.533093	132	0.291215	130	0.101083	128	0.0264741	114/132	0.291215		653	133	0.359877	131	0.151608	143	0.140888	141	0.114855
Choju	two-step PCR	2	8611	8335	3460	127	0.458092	129	0.400289	125	0.0898844	131	0.0216763	127/129	0.0216763		2808	129	0.771011	127	0.152066	131	0.0316952	125	0.0252849	129/129	0.152066		509	114	0.559921	132	0.288802	130	0.100196	134	0.0157171	114/132	0.288802		460	133	0.356522	143	0.141304	141	0.132609	131	0.132609
Chojuro	two-step PCR	2	6397	6205	2743	127	0.47284	129	0.383886	125	0.0929639	131	0.0218739	127/129	0.0218739		2046	129	0.490714	131	0.359726	127	0.100684	133	0.016129	129/131	0.100684		359	114	0.576602	132	0.247911	130	0.111421	134	0.0222841	114/132	0.247911		285	133	0.301754	143	0.203509	131	0.14386	141	0.122807
Doitsu	two-step PCR	2	9699	9410	4051	127	0.47371	129	0.387805	125	0.0893607	131	0.0192545	127/129	0.0192545		3142	129	0.45226	131	0.386696	127	0.10662	133	0.0251432	129/131	0.10662		549	114	0.510018	132	0.342441	130	0.0819672	128	0.0218579	114/132	0.342441		418	133	0.337321	143	0.174641	141	0.133971	131	0.114833
Nansui	two-step PCR	2	7058	6844	3033	127	0.450049	129	0.421695	125	0.079789	131	0.0184636	127/129	0.0184636		2173	129	0.486884	131	0.353428	127	0.101703	133	0.0207087	129/131	0.101703		411	114	0.987835	113	0.00486618	112	0.00486618	116	0.00243309	114/114	0		273	143	0.21978	149	0.164835	151	0.157509	141	0.120879
Nitaka	two-step PCR	2	9743	9444	4065	129	0.76433	127	0.162854	131	0.0351784	125	0.0194342	129/129	0.0351784		2988	131	0.397925	139	0.23929	129	0.117805	137	0.11178	131/139	0		625	114	0.984	112	0.008	113	0.0064	115	0.0016	114/114	0		456	133	0.282895	141	0.149123	131	0.142544	143	0.125
Nikkori	two-step PCR	2	8705	8438	3615	129	0.79751	127	0.144952	131	0.0257261	125	0.0185339	129/129	0.0257261		2622	129	0.411899	139	0.254767	137	0.110603	127	0.0953471	129/139	0.0953471		524	114	0.977099	112	0.00954198	113	0.00763359	116	0.00381679	114/114	0		530	133	0.339623	131	0.179245	149	0.149057	151	0.130189
Hakko	two-step PCR	2	10878	10519	3018	129	0.761763	127	0.15772	131	0.0407555	125	0.0261763	129/129	0.0407555		4362	129	0.459193	131	0.378725	127	0.108666	133	0.0222375	129/131	0.108666		874	114	0.560641	132	0.297483	130	0.0823799	128	0.0171625	114/132	0.297483		715	133	0.324476	141	0.20979	139	0.125874	131	0.125874
Hiratsuka 16	two-step PCR	2	11576	11229	4826	129	0.798177	127	0.134687	131	0.0298384	125	0.0203067	129/129	0.0298384		3580	129	0.750559	127	0.159218	131	0.0346369	125	0.0329609	129/129	0.159218		672	114	0.516369	132	0.337798	130	0.0907738	134	0.0208333	114/132	0.337798		696	119	0.471264	141	0.199713	139	0.114943	117	0.0761494
Hogetsu	two-step PCR	2	9763	9425	4012	129	0.751496	127	0.164756	131	0.0378863	125	0.0239282	129/129	0.0378863		3020	131	0.410596	139	0.258609	137	0.112914	129	0.0943709	131/139	0		637	114	0.979592	112	0.0125589	113	0.00627943	116	0.00156986	114/114	0		490	141	0.467347	139	0.279592	137	0.12449	143	0.055102
Hosui	two-step PCR	2	10680	10336	4244	129	0.778982	127	0.153393	131	0.0301602	125	0.0209708	129/129	0.0301602		3534	129	0.751556	127	0.168647	131	0.032541	125	0.024618	129/129	0.168647		645	114	0.978295	112	0.0124031	113	0.00620155	116	0.00155039	114/114	0		499	143	0.224449	151	0.176353	149	0.146293	141	0.138277
Yakumo	two-step PCR	2	9989	9704	3939	127	0.485149	129	0.385885	125	0.0845392	131	0.0185326	127/129	0.0185326		3262	129	0.47149	131	0.385653	127	0.0901288	133	0.0214592	129/131	0.0901288		597	114	0.519263	132	0.294807	130	0.112228	128	0.0318258	114/132	0.294807		607	119	0.469522	133	0.242175	131	0.0988468	117	0.0856672
Yasato	two-step PCR	2	11053	10701	4351	129	0.751551	127	0.166169	131	0.0393013	125	0.0250517	129/129	0.0393013		3713	131	0.732831	129	0.174253	133	0.0358201	127	0.0347428	131/131	0.0347428		600	132	0.708333	130	0.185	128	0.0466667	134	0.0366667	132/132	0.708333		588	133	0.323129	141	0.205782	139	0.156463	131	0.134354
Wakahikari	two-step PCR	2	8869	8552	3611	127	0.469953	129	0.400166	125	0.0852949	131	0.0207699	127/129	0.0207699		2871	129	0.453849	131	0.394288	127	0.101707	133	0.0181122	129/131	0.101707		498	114	0.576305	132	0.309237	130	0.0803213	134	0.0160643	114/132	0.309237		423	119	0.522459	141	0.125296	143	0.120567	117	0.0874704
Wase Kozo	two-step PCR	2	8186	7891	2435	129	0.822177	127	0.125667	131	0.025462	125	0.0123203	129/129	0.025462		3331	129	0.774842	127	0.152507	131	0.0321225	125	0.0219153	129/129	0.152507		589	114	0.519525	132	0.33107	130	0.10017	134	0.0135823	114/132	0.33107		412	143	0.196602	151	0.194175	149	0.157767	141	0.150485
162-29	two-step PCR	2	8801	8485	3795	129	0.780764	127	0.152569	131	0.0345191	125	0.0173913	129/129	0.0345191		2673	129	0.426113	139	0.265619	137	0.108118	127	0.0852974	129/139	0.0852974		511	114	0.976517	113	0.0117417	112	0.0117417	NA	NA	114/114	0		351	143	0.390313	141	0.282051	139	0.156695	137	0.0712251
Nashi Chukanbohon Nou 1 Gou	two-step PCR	2	6670	6515	2736	127	0.794956	125	0.137792	129	0.0339912	123	0.0186404	127/127	0		2071	129	0.761951	127	0.161275	131	0.0309029	125	0.0275229	129/129	0.161275		382	114	0.97644	112	0.013089	113	0.0104712	NA	NA	114/114	0		457	119	0.47046	133	0.286652	131	0.0853392	117	0.0853392
314-32	two-step PCR	2	9341	9050	3729	129	0.52561	131	0.340306	127	0.084473	133	0.0262805	129/131	0.340306		3163	127	0.489725	129	0.373064	125	0.0910528	131	0.0151755	127/129	0.489725		500	114	0.97	112	0.01	116	0.008	113	0.008	114/114	0		468	125	0.482906	143	0.138889	141	0.128205	123	0.0811966
515-020	two-step PCR	2	6383	6189	1818	129	0.781078	127	0.143014	131	0.0346535	125	0.0209021	129/129	0.0346535		2641	129	0.761833	127	0.16206	125	0.0280197	131	0.027641	129/129	0.16206		439	132	0.67426	130	0.200456	128	0.0501139	134	0.0455581	132/132	0.67426		433	133	0.30485	141	0.228637	131	0.143187	139	0.115473
Okuroku	two-step PCR	2	6550	6382	2659	127	0.463708	129	0.429861	125	0.0752162	131	0.0135389	127/129	0.0135389		2031	129	0.788282	127	0.143772	131	0.0324963	125	0.0196947	129/129	0.143772		408	114	0.960784	112	0.0220588	113	0.0147059	115	0.00245098	114/114	0		381	133	0.377953	143	0.186352	131	0.125984	141	0.110236
Kinchaku	two-step PCR	2	8102	7902	3306	127	0.412281	131	0.367211	129	0.101633	125	0.0789474	127/131	0.367211		2583	127	0.481223	129	0.40031	125	0.0747193	131	0.0162602	127/129	0.481223		473	114	0.503171	132	0.338266	130	0.10148	128	0.02537	114/132	0.338266		466	125	0.351931	133	0.317597	131	0.10515	123	0.103004
Akiakari	two-step PCR	2	7365	7098	2183	129	0.775996	127	0.14842	131	0.0288594	125	0.0265689	129/129	0.0288594		2808	129	0.785613	127	0.145299	131	0.0274217	125	0.0217236	129/129	0.145299		610	114	0.972131	112	0.0147541	113	0.00983607	115	0.00327869	114/114	0		459	143	0.204793	151	0.174292	141	0.163399	149	0.16122
Shuurei	two-step PCR	2	9319	9053	2643	129	0.76277	127	0.154748	131	0.0374574	125	0.0268634	129/129	0.0374574		3733	129	0.765068	127	0.156175	131	0.0310742	125	0.0238414	129/129	0.156175		746	114	0.975871	113	0.0120643	112	0.0080429	116	0.00402145	114/114	0		668	133	0.326347	141	0.197605	131	0.146707	139	0.13024
Akizuki	two-step PCR	2	8383	8162	3590	129	0.795265	127	0.14234	131	0.0300836	125	0.0164345	129/129	0.0300836		2573	129	0.77536	127	0.154295	131	0.0307035	125	0.0233191	129/129	0.154295		518	114	0.959459	113	0.0212355	112	0.019305	NA	NA	114/114	0		385	141	0.335065	139	0.277922	143	0.21039	137	0.0909091
Oushuu	two-step PCR	2	8580	8255	2425	129	0.74433	127	0.172371	131	0.0412371	125	0.022268	129/129	0.0412371		3200	131	0.394062	139	0.274687	137	0.103125	129	0.0871875	131/139	0		719	114	0.965229	113	0.0111266	112	0.00973574	116	0.0069541	114/114	0		687	119	0.528384	143	0.133916	141	0.123726	117	0.0756914
Natsushizuku	two-step PCR	2	8346	8052	13	129	0.615385	125	0.153846	133	0.0769231	131	0.0769231	null/null	0		4940	129	0.777935	127	0.143725	131	0.0321862	125	0.0246964	129/129	0.143725		879	132	0.678043	130	0.222981	134	0.0420933	128	0.0386803	132/132	0.678043		862	133	0.327146	141	0.218097	131	0.140371	139	0.12413
Hatsumaru	two-step PCR	2	8309	8025	3491	129	0.764537	127	0.155543	131	0.0358064	125	0.0272128	129/129	0.0358064		2670	129	0.771536	127	0.147566	131	0.0344569	125	0.0258427	129/129	0.147566		421	114	0.491686	132	0.35867	130	0.0997625	128	0.0166271	114/132	0.35867		397	133	0.370277	143	0.151134	131	0.146096	141	0.093199
Rinka	two-step PCR	2	8514	8235	2423	127	0.796533	125	0.148576	129	0.0305407	123	0.0140322	127/127	0		3341	129	0.758456	127	0.164023	131	0.0362167	125	0.0200539	129/129	0.164023		656	114	0.978659	112	0.00914634	113	0.00609756	115	0.00457317	114/114	0		571	119	0.521891	143	0.1331	141	0.089317	117	0.0858144
Hoshiakari	two-step PCR	2	7529	7269	2076	131	0.738439	129	0.16763	133	0.0361272	127	0.0293834	131/null	0.738439		3034	127	0.480883	129	0.390574	125	0.0847067	131	0.0125247	127/129	0.480883		576	114	0.984375	113	0.00694444	112	0.00694444	116	0.00173611	114/114	0		540	125	0.440741	151	0.135185	149	0.124074	123	0.105556
Narumi	two-step PCR	2	6500	6276	2776	129	0.806916	127	0.134006	131	0.0284582	125	0.0165706	129/129	0.0284582		1909	129	0.385018	139	0.268203	137	0.124149	127	0.097957	129/139	0.097957		391	114	0.966752	113	0.0153453	112	0.0127877	116	0.00511509	114/114	0		359	119	0.526462	143	0.128134	141	0.125348	117	0.086351
Kanta	two-step PCR	2	7359	7156	2140	129	0.806542	127	0.136449	131	0.0271028	125	0.0168224	129/129	0.0271028		2957	129	0.484275	131	0.373351	127	0.0896179	133	0.020629	129/131	0.0896179		523	114	0.977055	113	0.0114723	112	0.00764818	116	0.00382409	114/114	0		563	119	0.472469	141	0.204263	139	0.133215	117	0.0657194
Sogetsu	two-step PCR	2	6993	6786	1955	129	0.759079	127	0.168286	131	0.0286445	125	0.0265985	129/129	0.0286445		2911	129	0.764342	127	0.162831	131	0.0319478	125	0.021642	129/129	0.162831		495	114	0.533333	132	0.327273	130	0.0787879	134	0.020202	114/132	0.327273		477	133	0.348008	141	0.215933	131	0.140461	139	0.125786
Tsukuba 60	two-step PCR	2	8678	8359	2378	131	0.715728	129	0.192599	133	0.0441548	127	0.0281749	131/null	0.715728		3746	127	0.487453	129	0.385478	125	0.0854245	131	0.0173518	127/129	0.487453		629	114	0.510334	132	0.314785	130	0.119237	134	0.0143084	114/132	0.314785		499	141	0.266533	139	0.178357	151	0.124248	149	0.124248
Hoshimaru	two-step PCR	2	8591	8344	2391	131	0.695107	129	0.195734	127	0.0447512	133	0.040987	131/null	0.695107		3518	127	0.451393	129	0.412735	125	0.0926663	131	0.0150654	127/129	0.451393		616	114	0.975649	112	0.0162338	115	0.00487013	116	0.00162338	114/114	0		602	125	0.363787	141	0.222591	139	0.116279	123	0.106312
Tsukuba 63	two-step PCR	2	9406	9106	2615	131	0.713958	129	0.182792	133	0.0451243	127	0.0344168	131/null	0.713958		3805	127	0.481997	129	0.392641	125	0.0838371	131	0.0173456	127/129	0.481997		765	114	0.986928	113	0.00522876	112	0.00522876	116	0.00261438	114/114	0		619	125	0.457189	143	0.145396	123	0.130856	141	0.101777
Tsukuba 64	two-step PCR	2	10711	10446	4561	129	0.793686	127	0.139662	131	0.028941	125	0.020171	129/129	0.028941		3293	129	0.772548	127	0.146371	131	0.0334042	125	0.0255087	129/129	0.146371		603	114	0.976783	113	0.00829187	112	0.00829187	116	0.00331675	114/114	0		636	119	0.487421	141	0.133648	143	0.130503	117	0.103774
Akaho	two-step PCR	2	8686	8425	3531	127	0.479184	129	0.391391	125	0.0798641	131	0.0203908	127/129	0.0203908		2892	129	0.472683	131	0.379322	127	0.0971646	133	0.0162517	129/131	0.0971646		467	114	0.552463	132	0.284797	130	0.107066	128	0.0235546	114/132	0.284797		459	133	0.37037	143	0.152505	131	0.152505	141	0.108932
Hokkan	two-step PCR	2	8512	8278	3239	127	0.503859	129	0.375116	125	0.0830503	131	0.0157456	127/129	0.0157456		2819	129	0.472508	131	0.387371	127	0.0840724	133	0.0202199	129/131	0.0840724		526	114	0.975285	113	0.0190114	116	0.00190114	115	0.00190114	114/114	0		561	119	0.424242	133	0.306595	131	0.112299	117	0.0695187
Asahi	two-step PCR	2	9079	8816	2581	127	0.783417	125	0.144518	129	0.0278962	123	0.0220845	127/127	0		3870	129	0.752713	127	0.171576	131	0.0297158	125	0.0286822	129/129	0.171576		568	132	0.676056	130	0.209507	128	0.0457746	134	0.0387324	132/132	0.676056		650	133	0.533846	131	0.273846	129	0.103077	135	0.0553846
Hayatama	two-step PCR	2	7901	7699	3212	127	0.487235	129	0.375467	125	0.0881071	131	0.0205479	127/129	0.0205479		2474	129	0.473727	131	0.37793	127	0.0970089	133	0.0161681	129/131	0.0970089		510	114	0.482353	132	0.347059	130	0.0960784	128	0.0333333	114/132	0.347059		449	133	0.360802	131	0.144766	141	0.13363	143	0.129176
592-021	two-step PCR	2	8705	8484	50	125	0.32	131	0.3	127	0.18	129	0.12	null/null	0		5175	129	0.454686	131	0.389758	127	0.0954589	133	0.0231884	129/131	0.0954589		960	114	0.973958	112	0.0135417	113	0.0104167	116	0.00208333	114/114	0		1009	119	0.445986	133	0.244797	131	0.115956	117	0.0812686
Tsukuba63x515-020_001	one-step PCR	1	12510	11424	1722	131	0.761324	129	0.155052	133	0.0423926	127	0.0261324	131/131	0.761324		3159	127	0.499525	129	0.402976	125	0.0652105	131	0.0151947	127/129	0.499525		2161	114	0.54882	132	0.333179	130	0.0749653	128	0.0152707	114/132	0.333179		1913	125	0.423941	141	0.238369	139	0.122321	123	0.0867747
Tsukuba63x515-020_002	one-step PCR	1	19868	17721	2424	131	0.754125	129	0.171617	133	0.0338284	127	0.0259901	131/131	0.754125		5144	127	0.503305	129	0.388608	125	0.0725117	131	0.0173017	127/129	0.503305		3498	114	0.561178	132	0.305603	130	0.0780446	134	0.0200114	114/132	0.305603		2857	125	0.431572	141	0.213161	139	0.126706	123	0.0903045
Tsukuba63x515-020_003	one-step PCR	1	27407	20217	4803	129	0.503019	131	0.352488	127	0.101603	133	0.0187383	129/131	0.352488		5093	127	0.477322	129	0.415669	125	0.0700962	131	0.0168859	127/129	0.477322		3468	114	0.566321	132	0.294406	130	0.0801615	134	0.0175894	114/132	0.294406		2928	125	0.392077	133	0.299863	131	0.117145	123	0.0911885
Tsukuba63x515-020_004	one-step PCR	1	23667	13587	1	131	1	NA	NA	NA	NA	NA	NA	null/null	0		4230	129	0.783452	127	0.145863	131	0.0321513	125	0.0196217	129/129	0.145863		3010	114	0.565449	132	0.293023	130	0.086711	128	0.0199336	114/132	0.293023		2080	133	0.329808	143	0.165385	131	0.164423	141	0.128846
Tsukuba63x515-020_005	one-step PCR	1	25738	19906	5378	129	0.501673	131	0.369654	127	0.0836742	133	0.0198959	129/131	0.369654		4738	127	0.485859	129	0.401646	125	0.078092	131	0.0145631	127/129	0.485859		3174	114	0.570888	132	0.311279	130	0.0743541	134	0.0141777	114/132	0.311279		2755	125	0.433394	141	0.203267	139	0.133575	123	0.100544
Tsukuba63x515-020_006	one-step PCR	1	20783	18170	39	129	0.307692	130	0.179487	125	0.179487	131	0.102564	null/null	0		5678	129	0.784607	127	0.148644	131	0.0311729	125	0.0197253	129/129	0.148644		4629	114	0.579175	132	0.297905	130	0.0764744	128	0.0136099	114/132	0.297905		3188	133	0.367001	143	0.164053	131	0.151506	141	0.118883
Tsukuba63x515-020_007	one-step PCR	1	22350	20314	3156	131	0.784221	129	0.145437	133	0.0364385	127	0.0205957	131/131	0.784221		5765	127	0.494189	129	0.406765	125	0.0674761	131	0.0102342	127/129	0.494189		4404	114	0.556767	132	0.316757	130	0.0792461	134	0.0147593	114/132	0.316757		2766	141	0.405278	143	0.222704	139	0.211135	137	0.0896602
Tsukuba63x515-020_008	one-step PCR	1	19336	18002	4307	129	0.504295	131	0.373114	127	0.0868354	133	0.0157883	129/131	0.373114		4356	127	0.491506	129	0.407025	125	0.0713958	131	0.0144628	127/129	0.491506		2996	114	0.553738	132	0.323431	130	0.0740988	128	0.0133511	114/132	0.323431		2666	125	0.402476	133	0.310578	131	0.109152	123	0.0926482
Tsukuba63x515-020_009	one-step PCR	1	18171	14123	1908	131	0.743187	129	0.162998	133	0.0408805	127	0.0324948	131/131	0.743187		4053	127	0.467061	129	0.420183	125	0.0750062	131	0.0145571	127/129	0.467061		2810	114	0.579004	132	0.280071	130	0.0857651	128	0.0163701	114/132	0.280071		1923	133	0.355174	143	0.170567	131	0.145086	141	0.128445
Tsukuba63x515-020_010	one-step PCR	1	18771	14852	2244	129	0.787879	127	0.156863	131	0.0285205	125	0.016934	129/129	0.0285205		3876	127	0.494324	129	0.395253	125	0.0719814	131	0.0147059	127/129	0.494324		2595	114	0.57264	132	0.290559	130	0.0843931	134	0.0181118	114/132	0.290559		2475	125	0.411313	133	0.282424	131	0.109899	123	0.0989899
Tsukuba63x515-020_011	one-step PCR	1	16862	2819	201	129	0.636816	131	0.124378	127	0.114428	130	0.0547264	129/129	0.124378		430	129	0.781395	127	0.146512	131	0.0255814	128	0.0162791	129/129	0.146512		309	114	0.504854	132	0.313916	130	0.0906149	113	0.0323625	114/132	0.313916		232	125	0.357759	141	0.24569	139	0.168103	123	0.0732759
Tsukuba63x515-020_012	one-step PCR	1	24286	18508	4892	129	0.497751	131	0.369174	127	0.0870809	133	0.0186018	129/131	0.369174		4211	127	0.470672	129	0.404417	125	0.084778	131	0.0168606	127/129	0.470672		2710	114	0.581919	132	0.276015	130	0.0833948	134	0.0188192	114/132	0.276015		2391	125	0.457967	141	0.191552	139	0.118779	123	0.0915935
Tsukuba63x515-020_013	one-step PCR	1	23422	9646	2381	129	0.50063	131	0.354893	127	0.0928181	133	0.0201596	129/131	0.354893		2323	129	0.781317	127	0.15325	131	0.0284115	125	0.0253982	129/129	0.15325		1447	114	0.568072	132	0.275052	130	0.0960608	134	0.015895	114/132	0.275052		859	141	0.380675	139	0.246799	143	0.199069	137	0.107101
Tsukuba63x515-020_014	one-step PCR	1	22663	14180	2004	131	0.746507	129	0.161677	133	0.0528942	127	0.0234531	131/131	0.746507		3682	127	0.462792	129	0.426399	125	0.0725149	131	0.017925	127/129	0.462792		2574	114	0.542735	132	0.316239	130	0.0854701	134	0.0174825	114/132	0.316239		1755	133	0.364672	143	0.166952	131	0.147578	141	0.103704
Tsukuba63x515-020_015	one-step PCR	1	24054	17680	1	131	1	NA	NA	NA	NA	NA	NA	null/null	0		5398	129	0.780474	127	0.153575	131	0.0309374	125	0.0177844	129/129	0.153575		3767	114	0.538625	132	0.316698	130	0.0846828	128	0.0220334	114/132	0.316698		3556	125	0.396513	133	0.288245	131	0.114454	123	0.0973003
Tsukuba63x515-020_016	one-step PCR	1	18393	15889	3891	129	0.493446	131	0.385762	127	0.0824981	133	0.0161912	129/131	0.385762		3739	127	0.487296	129	0.395828	125	0.0783632	131	0.016582	127/129	0.487296		2425	114	0.550928	132	0.316701	130	0.0808247	134	0.0189691	114/132	0.316701		2318	125	0.408542	133	0.301553	131	0.107852	123	0.0845557
Tsukuba63x515-020_017	one-step PCR	1	14832	12620	1838	131	0.758977	129	0.165397	133	0.0342764	127	0.0244831	131/131	0.758977		3588	127	0.482441	129	0.411371	125	0.0671683	131	0.0167224	127/129	0.482441		2454	114	0.5652	132	0.309698	130	0.0774246	134	0.0138549	114/132	0.309698		1519	141	0.385122	139	0.221856	143	0.218565	137	0.0941409
Tsukuba63x515-020_018	one-step PCR	1	24209	9309	1073	131	0.659832	129	0.195713	128	0.0428705	127	0.0344828	131/131	0.659832		1805	127	0.4759	129	0.401108	125	0.0825485	131	0.0216066	127/129	0.4759		1493	114	0.584729	132	0.277964	130	0.0951105	128	0.0174146	114/132	0.277964		798	125	0.498747	141	0.155388	123	0.116541	139	0.0839599
Tsukuba63x515-020_019	one-step PCR	1	20792	6897	948	131	0.732068	129	0.17616	133	0.0379747	127	0.0316456	131/131	0.732068		1842	129	0.775244	127	0.153094	131	0.0320304	125	0.0233442	129/129	0.153094		1240	114	0.568548	132	0.287097	130	0.0927419	134	0.0217742	114/132	0.287097		805	141	0.417391	139	0.234783	143	0.186335	137	0.084472
Tsukuba63x515-020_020	one-step PCR	1	26713	19546	5122	129	0.507029	131	0.365092	127	0.0855135	133	0.0169856	129/131	0.365092		4828	127	0.510771	129	0.373654	125	0.0789147	131	0.0130489	127/129	0.510771		3155	114	0.553724	132	0.296038	130	0.0919176	134	0.0199683	114/132	0.296038		2001	141	0.416292	139	0.222889	143	0.191904	137	0.0904548
Tsukuba63x515-020_021	one-step PCR	1	16573	6325	705	131	0.761702	129	0.156028	133	0.0468085	127	0.0198582	131/131	0.761702		1548	129	0.787468	127	0.138889	131	0.0329457	125	0.0251938	129/129	0.138889		1066	114	0.601313	132	0.274859	130	0.0778612	128	0.0187617	114/132	0.274859		657	141	0.380518	139	0.225266	143	0.200913	137	0.121766
Tsukuba63x515-020_022	one-step PCR	1	12886	8604	1453	129	0.802478	127	0.145905	131	0.0275292	125	0.0137646	129/129	0.0275292		1950	129	0.79641	127	0.135897	131	0.0384615	125	0.014359	129/129	0.135897		1299	114	0.528099	132	0.325635	130	0.102386	134	0.0153965	114/132	0.325635		984	141	0.379065	139	0.235772	143	0.221545	137	0.0833333
Tsukuba63x515-020_023	one-step PCR	1	16457	9693	30	131	0.7	130	0.2	129	0.0666667	133	0.0333333	null/null	0		2708	129	0.782866	127	0.148818	131	0.0295421	125	0.0221566	129/129	0.148818		1883	114	0.548593	132	0.305895	130	0.0918747	134	0.0180563	114/132	0.305895		1176	133	0.369898	143	0.187925	131	0.12415	141	0.114796
Tsukuba63x515-020_024	one-step PCR	1	19744	16421	21	131	0.428571	129	0.238095	128	0.142857	127	0.0952381	null/null	0		4929	129	0.797119	127	0.138365	131	0.0302293	125	0.0190708	129/129	0.138365		3838	114	0.557322	132	0.30667	130	0.0841584	134	0.017457	114/132	0.30667		3446	125	0.436158	141	0.203714	139	0.123912	123	0.087928
Tsukuba63x515-020_025	one-step PCR	1	13665	12722	3357	129	0.491808	131	0.38457	127	0.0848972	133	0.0151921	129/131	0.38457		3339	129	0.816412	127	0.12968	131	0.0257562	125	0.016472	129/129	0.12968		2209	114	0.569941	132	0.311453	130	0.0778633	128	0.0153916	114/132	0.311453		1414	141	0.405233	143	0.239745	139	0.197313	137	0.0806223
Tsukuba63x515-020_026	one-step PCR	1	24883	13985	2242	129	0.75736	127	0.155219	131	0.0405888	125	0.0236396	129/129	0.0405888		3565	129	0.779804	127	0.150631	131	0.0359046	125	0.0193548	129/129	0.150631		2524	114	0.545563	132	0.300317	130	0.0843899	134	0.0206022	114/132	0.300317		1666	141	0.383553	143	0.22569	139	0.217887	137	0.0984394
Tsukuba63x515-020_027	one-step PCR	1	18167	10643	NA	NA	NA	NA	NA	NA	NA	NA	NA	NA/NA	0		3535	129	0.794059	127	0.138897	131	0.0294201	125	0.0209335	129/129	0.138897		2581	114	0.545138	132	0.317319	130	0.083301	134	0.0178225	114/132	0.317319		1690	133	0.373373	143	0.156805	131	0.140237	141	0.110059
Tsukuba63x515-020_028	one-step PCR	1	26480	19106	27	129	0.777778	131	0.111111	128	0.037037	127	0.037037	null/null	0		6010	129	0.791847	127	0.13827	131	0.0331115	125	0.0196339	129/129	0.13827		4255	114	0.5396	132	0.312338	130	0.0980024	134	0.0173913	114/132	0.312338		3600	125	0.423056	141	0.204444	139	0.123333	123	0.103889
Tsukuba63x515-020_029	one-step PCR	1	23801	18023	2383	131	0.749056	129	0.172472	133	0.0411246	127	0.0243391	131/131	0.749056		4682	127	0.489321	129	0.410935	125	0.0689876	131	0.0140965	127/129	0.489321		3618	114	0.556661	132	0.303206	130	0.0859591	128	0.0185185	114/132	0.303206		3085	125	0.411021	141	0.220746	139	0.119935	123	0.0920583
Tsukuba63x515-020_030	one-step PCR	1	21124	16549	12	129	0.5	127	0.25	147	0.0833333	145	0.0833333	null/null	0		4883	129	0.781896	127	0.150932	131	0.0260086	125	0.0247798	129/129	0.150932		3900	114	0.554103	132	0.317692	130	0.0769231	134	0.0174359	114/132	0.317692		3224	125	0.402605	141	0.221154	139	0.133995	123	0.10701
Tsukuba63x515-020_031	one-step PCR	1	19101	17663	4816	129	0.499169	131	0.385174	127	0.0801495	133	0.0145349	129/131	0.385174		4238	127	0.510618	129	0.393582	125	0.0637093	131	0.0122699	127/129	0.510618		3057	114	0.573765	132	0.309781	130	0.0742558	134	0.0127576	114/132	0.309781		2078	133	0.35563	143	0.193455	141	0.134264	131	0.131858
Tsukuba63x515-020_032	one-step PCR	1	21727	18277	27	129	0.555556	127	0.148148	126	0.111111	131	0.0740741	null/null	0		5622	129	0.798292	127	0.142654	131	0.0259694	125	0.019566	129/129	0.142654		4251	114	0.567631	132	0.297107	130	0.0868031	128	0.0181134	114/132	0.297107		3704	125	0.419816	141	0.226242	139	0.12203	123	0.0915227
Tsukuba63x515-020_033	one-step PCR	1	14818	10252	1683	131	0.759358	129	0.163993	133	0.036839	127	0.0297089	131/131	0.759358		3107	127	0.49823	129	0.387512	125	0.074992	131	0.0144834	127/129	0.49823		1990	114	0.560804	132	0.30603	130	0.0758794	134	0.020603	114/132	0.30603		1296	141	0.419753	139	0.219907	143	0.208333	137	0.0802469
Tsukuba63x515-020_034	one-step PCR	1	17804	14406	3812	129	0.483736	131	0.386149	127	0.0847324	133	0.0204617	129/131	0.386149		3356	127	0.492551	129	0.402265	125	0.0709178	131	0.0122169	127/129	0.492551		2478	114	0.56255	132	0.2954	130	0.0887813	134	0.0177563	114/132	0.2954		1440	141	0.398611	139	0.250694	143	0.191667	137	0.0847222
Tsukuba63x515-020_035	one-step PCR	1	13458	6338	5	131	0.6	129	0.4	NA	NA	NA	NA	null/null	0		1897	129	0.792304	127	0.132841	131	0.0353189	125	0.0195045	129/129	0.132841		1369	114	0.552958	132	0.293645	130	0.0942294	128	0.0160701	114/132	0.293645		1121	125	0.393399	141	0.234612	139	0.136485	123	0.0793934
Tsukuba63x515-020_036	one-step PCR	1	16488	14130	6	129	0.5	131	0.333333	125	0.166667	NA	NA	null/null	0		4616	129	0.801127	127	0.141031	131	0.0262132	125	0.0181976	129/129	0.141031		3283	114	0.560768	132	0.306732	130	0.0825465	128	0.0134024	114/132	0.306732		2668	125	0.442279	141	0.223013	139	0.107571	123	0.0910795
Tsukuba63x515-020_037	one-step PCR	1	16681	9725	1458	131	0.736626	129	0.162551	127	0.0363512	133	0.0342936	131/131	0.736626		2451	127	0.508772	129	0.375765	125	0.0771114	131	0.0159119	127/129	0.508772		1614	114	0.55948	132	0.294919	130	0.0923172	134	0.0204461	114/132	0.294919		983	141	0.384537	139	0.227874	143	0.19939	137	0.107833
Tsukuba63x515-020_038	one-step PCR	1	17491	15525	2341	131	0.768048	129	0.163605	133	0.0380179	127	0.0175139	131/131	0.768048		4245	127	0.489988	129	0.398822	125	0.0744405	131	0.0160188	127/129	0.489988		3236	114	0.556551	132	0.318294	130	0.0763288	134	0.0163782	114/132	0.318294		2069	141	0.418076	143	0.231029	139	0.201547	137	0.0749154
Tsukuba63x515-020_039	one-step PCR	1	18309	17121	2883	129	0.797433	127	0.137704	131	0.0277489	125	0.0228928	129/129	0.0277489		4493	129	0.809927	127	0.128422	131	0.0313822	125	0.0151347	129/129	0.128422		3701	114	0.548771	132	0.322075	130	0.0834909	134	0.0140503	114/132	0.322075		2504	133	0.392173	143	0.178115	131	0.134185	141	0.123003
Tsukuba63x515-020_040	one-step PCR	1	18844	17038	2121	131	0.774163	129	0.161245	133	0.029703	127	0.0221594	131/131	0.774163		4499	127	0.502556	129	0.396533	125	0.0644588	131	0.0157813	127/129	0.502556		3097	114	0.553116	132	0.319664	130	0.0826606	128	0.0164675	114/132	0.319664		2919	125	0.422062	133	0.303186	131	0.106543	123	0.0825625
Tsukuba63x515-020_041	one-step PCR	1	11404	10042	1683	129	0.791444	127	0.144979	131	0.0344623	125	0.0154486	129/129	0.0344623		2913	129	0.812221	127	0.124614	131	0.0260899	125	0.0209406	129/129	0.124614		1880	114	0.557447	132	0.310106	130	0.0819149	128	0.0170213	114/132	0.310106		1157	141	0.392394	143	0.217805	139	0.203111	137	0.0959378
Tsukuba63x515-020_042	one-step PCR	1	29101	27070	3607	131	0.76102	129	0.156085	133	0.0379817	127	0.0285556	131/131	0.76102		7714	127	0.48574	129	0.411978	125	0.0680581	131	0.013482	127/129	0.48574		5573	114	0.581374	132	0.297865	130	0.0785932	128	0.0130989	114/132	0.297865		4493	125	0.431115	141	0.224572	139	0.1213	123	0.0870243
Tsukuba63x515-020_043	one-step PCR	1	16561	10233	3	131	1	NA	NA	NA	NA	NA	NA	null/null	0		3041	129	0.793818	127	0.144032	131	0.0269648	125	0.0197304	129/129	0.144032		2200	114	0.52	132	0.342273	130	0.0909091	128	0.0172727	114/132	0.342273		1950	125	0.410256	133	0.264615	131	0.121026	123	0.0958974
Tsukuba63x515-020_044	one-step PCR	1	21606	16766	2600	131	0.752308	129	0.169231	133	0.0376923	127	0.0261538	131/131	0.752308		4659	127	0.479073	129	0.409101	125	0.0744795	131	0.017815	127/129	0.479073		3286	114	0.586427	132	0.276324	130	0.0824711	128	0.0158247	114/132	0.276324		1990	141	0.41407	139	0.219095	143	0.200503	137	0.0934673
Tsukuba63x515-020_045	one-step PCR	1	29185	23274	8	131	0.375	133	0.25	130	0.125	129	0.125	null/null	0		7631	127	0.491155	129	0.400996	125	0.0725986	131	0.0129734	127/129	0.491155		5381	114	0.559004	132	0.309608	130	0.0841851	134	0.0169114	114/132	0.309608		4607	125	0.412633	133	0.277404	131	0.115911	123	0.0859562
Tsukuba63x515-020_046	one-step PCR	1	24404	21941	3298	131	0.770467	129	0.162826	133	0.029715	127	0.0242571	131/131	0.770467		6249	127	0.5028	129	0.392863	125	0.0694511	131	0.0147224	127/129	0.5028		4482	114	0.560464	132	0.308568	130	0.0845605	134	0.0153949	114/132	0.308568		2761	141	0.412532	139	0.215502	143	0.215139	137	0.0789569
Tsukuba63x515-020_047	one-step PCR	1	20971	18610	2535	131	0.766469	129	0.151874	133	0.0378698	127	0.0272189	131/131	0.766469		5111	127	0.487185	129	0.408139	125	0.0725885	131	0.0136959	127/129	0.487185		3625	114	0.569379	132	0.303172	130	0.0797241	134	0.0157241	114/132	0.303172		2576	141	0.429736	143	0.217003	139	0.214286	137	0.0776398
Tsukuba63x515-020_048	one-step PCR	1	19373	17807	2627	131	0.768177	129	0.167872	133	0.0312143	127	0.0201751	131/131	0.768177		5239	127	0.497805	129	0.398931	125	0.0746326	131	0.0104982	127/129	0.497805		3474	114	0.552101	132	0.320956	130	0.0805987	128	0.0169833	114/132	0.320956		2560	133	0.380859	143	0.175781	131	0.142969	141	0.125
Tsukuba60x592-021_001	one-step PCR	1	13121	11028	1976	129	0.784919	127	0.141194	131	0.034919	125	0.0212551	129/129	0.034919		2938	129	0.796801	127	0.133424	131	0.0340368	125	0.0197413	129/129	0.133424		2149	114	0.982783	113	0.00977199	112	0.00558399	115	0.001396	114/114	0		1726	119	0.524913	141	0.192352	139	0.11124	117	0.0654693
Tsukuba60x592-021_002	one-step PCR	1	15115	11368	326	129	0.266871	128	0.171779	127	0.165644	131	0.128834	128/129	0.128834		3574	129	0.476777	131	0.363179	127	0.0965305	133	0.0198657	129/131	0.0965305		2550	114	0.56549	132	0.278039	130	0.085098	113	0.02	114/132	0.278039		2080	119	0.488942	141	0.199519	139	0.0980769	117	0.0711538
Tsukuba60x592-021_003	one-step PCR	1	12850	5786	776	131	0.73067	129	0.16366	133	0.0425258	127	0.0309278	131/131	0.73067		1516	127	0.412929	131	0.379288	129	0.0969657	125	0.0699208	127/131	0.412929		1061	114	0.983035	113	0.00659755	112	0.00565504	116	0.00188501	114/114	0		766	133	0.383812	141	0.191906	131	0.130548	139	0.10705
Tsukuba60x592-021_004	one-step PCR	1	14170	11885	1872	131	0.752137	129	0.17094	133	0.0395299	127	0.0208333	131/131	0.752137		3314	127	0.436331	131	0.367532	129	0.0850935	125	0.0645745	127/131	0.436331		2506	114	0.984836	113	0.00997606	112	0.00319234	116	0.000798085	114/114	0		1559	133	0.320077	141	0.236049	139	0.135985	131	0.12508
Tsukuba60x592-021_005	one-step PCR	1	17507	13207	2068	131	0.742747	129	0.163443	133	0.0435203	127	0.0343327	131/131	0.742747		3602	127	0.468629	129	0.419767	125	0.073015	131	0.0183232	127/129	0.468629		2675	114	0.980935	113	0.0104673	112	0.00485981	116	0.00299065	114/114	0		1784	133	0.306614	141	0.250561	131	0.138453	139	0.123879
Tsukuba60x592-021_006	one-step PCR	1	16128	11114	1482	131	0.751687	129	0.176113	133	0.0377868	127	0.0209177	131/131	0.751687		2857	127	0.466923	129	0.417921	125	0.0787539	131	0.0175009	127/129	0.466923		2018	114	0.974727	113	0.011893	112	0.00891972	116	0.00148662	114/114	0		1528	119	0.520288	151	0.158377	149	0.107984	117	0.0693717
Tsukuba60x592-021_007	one-step PCR	1	15911	10381	1545	131	0.757929	129	0.16246	133	0.0330097	127	0.0239482	131/131	0.757929		2712	127	0.4941	129	0.391224	125	0.0807522	131	0.0129056	127/129	0.4941		1673	114	0.591154	132	0.283921	130	0.0735206	134	0.0155409	114/132	0.283921		1268	133	0.320189	151	0.167981	131	0.150631	149	0.116719
Tsukuba60x592-021_008	one-step PCR	1	17694	14526	12	128	0.333333	131	0.25	129	0.25	130	0.166667	null/null	0		4513	129	0.491026	131	0.387547	127	0.0788832	133	0.0199424	129/131	0.0788832		3340	114	0.561377	132	0.30509	130	0.0841317	128	0.0164671	114/132	0.30509		2760	133	0.339493	141	0.214493	131	0.138768	139	0.126087
Tsukuba60x592-021_009	one-step PCR	1	11986	9231	1615	129	0.228483	127	0.189474	131	0.151703	128	0.129412	127/129	0.151703		2253	127	0.362184	131	0.276076	129	0.185087	125	0.0745672	127/131	0.362184		1874	114	0.807364	113	0.0811099	132	0.0464248	130	0.0192102	114/114	0.0464248		1277	133	0.223962	141	0.179327	139	0.11433	131	0.112764
Tsukuba60x592-021_010	one-step PCR	1	12497	6214	832	131	0.645433	129	0.159856	130	0.0588942	127	0.0516827	131/131	0.645433		1456	127	0.394231	131	0.381181	129	0.10989	125	0.051511	127/131	0.394231		980	114	0.932653	113	0.027551	132	0.0173469	112	0.00918367	114/114	0.0173469		670	119	0.479104	141	0.210448	139	0.1	117	0.0761194
Tsukuba60x592-021_011	one-step PCR	1	10970	3867	481	131	0.557173	129	0.185031	125	0.0644491	127	0.0582121	129/131	0.557173		671	127	0.512668	129	0.345753	125	0.0834575	126	0.0178838	127/129	0.512668		482	114	0.956432	113	0.0165975	112	0.0145228	130	0.00829876	114/114	0		336	133	0.327381	141	0.190476	139	0.133929	131	0.0952381
Tsukuba60x592-021_012	one-step PCR	1	14405	4256	323	131	0.674923	129	0.176471	133	0.0557276	130	0.0402477	131/131	0.674923		508	127	0.40748	131	0.374016	129	0.112205	125	0.0551181	127/131	0.40748		521	114	0.53167	132	0.287908	113	0.074856	130	0.0575816	114/132	0.287908		321	119	0.345794	141	0.23053	139	0.180685	137	0.0747664
Tsukuba60x592-021_013	one-step PCR	1	23972	15617	3980	129	0.251759	131	0.229397	127	0.154271	128	0.104523	129/131	0.229397		3284	127	0.356577	129	0.348965	125	0.0816078	131	0.0813033	127/129	0.356577		3330	114	0.723724	113	0.137237	132	0.0399399	130	0.0285285	114/114	0.0399399		1966	119	0.276704	141	0.118006	139	0.100203	133	0.0630722
Tsukuba60x592-021_014	one-step PCR	1	11787	7583	217	127	0.239631	129	0.221198	125	0.147465	126	0.105991	127/129	0		2203	129	0.762143	127	0.15025	131	0.037222	125	0.0258738	129/129	0.15025		1656	114	0.551932	132	0.298913	130	0.0851449	128	0.0193237	114/132	0.298913		1309	133	0.320092	141	0.243697	139	0.124523	131	0.113063
Tsukuba60x592-021_015	one-step PCR	1	11188	8159	1056	131	0.737689	129	0.177083	133	0.0445076	127	0.030303	131/131	0.737689		1872	127	0.479167	129	0.406517	125	0.0721154	131	0.0165598	127/129	0.479167		1380	114	0.978261	113	0.0166667	112	0.00362319	116	0.000724638	114/114	0		957	119	0.494253	151	0.167189	149	0.108673	117	0.0825496
Tsukuba60x592-021_016	one-step PCR	1	11728	9871	2801	129	0.275973	127	0.196001	131	0.179222	128	0.101035	127/129	0.179222		1908	129	0.3674	127	0.298218	131	0.115828	125	0.0754717	127/129	0.298218		2064	114	0.621609	113	0.147771	132	0.110465	130	0.0334302	113/114	0.110465		1213	119	0.145095	133	0.136026	141	0.113768	139	0.0898599
Tsukuba60x592-021_017	one-step PCR	1	11596	3085	49	129	0.469388	128	0.163265	131	0.142857	127	0.122449	null/null	0		79	129	0.746835	127	0.139241	131	0.0632911	125	0.0506329	129/129	0		142	114	0.514085	132	0.119718	113	0.112676	112	0.105634	114/132	0.119718		105	133	0.333333	141	0.209524	139	0.133333	137	0.104762
Tsukuba60x592-021_018	one-step PCR	1	14719	4261	408	131	0.703431	129	0.176471	133	0.0490196	127	0.0367647	131/131	0.703431		651	127	0.43318	131	0.376344	129	0.0921659	125	0.0568356	127/131	0.43318		504	114	0.980159	112	0.0119048	116	0.00396825	113	0.00396825	114/114	0		372	119	0.543011	151	0.120968	149	0.107527	117	0.0833333
Tsukuba60x592-021_019	one-step PCR	1	10635	1644	146	131	0.664384	129	0.212329	133	0.0479452	127	0.0479452	131/131	0.664384		248	129	0.508065	127	0.358871	125	0.0806452	128	0.0241935	127/129	0.358871		164	114	0.469512	132	0.335366	130	0.0914634	113	0.0609756	114/132	0.335366		130	119	0.407692	151	0.223077	149	0.184615	147	0.0692308
Tsukuba60x592-021_020	one-step PCR	1	12635	3651	561	131	0.675579	129	0.185383	127	0.0463458	130	0.0427807	131/131	0.675579		555	127	0.477477	129	0.383784	125	0.0828829	131	0.0288288	127/129	0.477477		449	114	0.977728	113	0.0111359	112	0.00890869	116	0.00222717	114/114	0		397	119	0.493703	141	0.211587	139	0.103275	117	0.070529
Tsukuba60x592-021_021	one-step PCR	1	13327	3206	27	131	0.333333	130	0.222222	127	0.185185	129	0.148148	null/null	0		760	129	0.782895	127	0.144737	131	0.0223684	125	0.0223684	129/129	0.144737		522	114	0.519157	132	0.333333	130	0.0957854	134	0.0210728	114/132	0.333333		382	133	0.327225	141	0.17801	139	0.151832	131	0.138743
Tsukuba60x592-021_022	one-step PCR	1	11693	3950	81	127	0.296296	129	0.17284	125	0.135802	126	0.123457	null/null	0		711	129	0.805907	127	0.139241	131	0.0365682	125	0.0126582	129/129	0.139241		405	114	0.523457	132	0.28642	130	0.0839506	113	0.0320988	114/132	0.28642		357	133	0.378151	141	0.22409	131	0.151261	139	0.0868347
Tsukuba60x592-021_023	one-step PCR	1	12548	2243	197	131	0.253807	127	0.152284	129	0.147208	126	0.13198	127/131	0.253807		159	129	0.710692	127	0.150943	131	0.0880503	125	0.0251572	129/129	0.150943		192	114	0.604167	132	0.151042	130	0.0572917	113	0.0572917	114/132	0.151042		165	133	0.187879	119	0.145455	141	0.133333	139	0.133333
Tsukuba60x592-021_024	one-step PCR	1	14138	7589	1696	129	0.325472	127	0.181014	131	0.136792	128	0.129127	127/129	0.136792		1304	129	0.401074	127	0.243098	131	0.111196	125	0.0690184	127/129	0.243098		1624	114	0.618842	113	0.205049	132	0.0665025	130	0.0357143	113/114	0.0665025		726	133	0.140496	119	0.119835	139	0.0964187	141	0.0950413
Tsukuba60x592-021_025	one-step PCR	1	11622	8348	1215	131	0.726749	129	0.17037	133	0.0411523	127	0.0395062	131/131	0.726749		2229	127	0.480036	129	0.4262	125	0.056079	131	0.0161507	127/129	0.480036		1483	114	0.569117	132	0.298719	130	0.0761969	134	0.017532	114/132	0.298719		1130	133	0.374336	141	0.187611	131	0.130973	139	0.117699
Tsukuba60x592-021_026	one-step PCR	1	18662	12542	NA	NA	NA	NA	NA	NA	NA	NA	NA	NA/NA	0		3299	129	0.459836	131	0.407396	127	0.0888148	133	0.0175811	129/131	0.0888148		3060	114	0.979739	113	0.0114379	112	0.00620915	116	0.00130719	114/114	0		2336	119	0.505137	141	0.173801	139	0.112586	117	0.083476
Tsukuba60x592-021_027	one-step PCR	1	12558	7210	25	125	0.32	131	0.28	129	0.12	124	0.12	null/null	0		2266	129	0.476169	131	0.384819	127	0.0926743	133	0.0185349	129/131	0.0926743		1581	114	0.536369	132	0.333966	130	0.0803289	134	0.0170778	114/132	0.333966		1070	133	0.339252	151	0.161682	131	0.146729	149	0.114019
Tsukuba60x592-021_028	one-step PCR	1	12345	8543	1248	131	0.74359	129	0.164263	133	0.0416667	127	0.0232372	131/131	0.74359		2219	129	0.461018	127	0.422262	125	0.0730059	131	0.0166742	127/129	0.422262		1524	114	0.570866	132	0.293307	130	0.0839895	134	0.0183727	114/132	0.293307		1177	133	0.358539	141	0.236194	139	0.118946	131	0.108751
Tsukuba60x592-021_029	one-step PCR	1	16881	11015	1627	131	0.745544	129	0.164106	133	0.0454825	127	0.0282729	131/131	0.745544		2881	127	0.484901	129	0.409233	125	0.0680319	131	0.0156196	127/129	0.484901		2305	114	0.97397	113	0.0125813	112	0.00607375	116	0.00260304	114/114	0		1534	133	0.326597	141	0.229465	131	0.132334	139	0.124511
Tsukuba60x592-021_030	one-step PCR	1	13556	7562	1097	131	0.731996	129	0.185962	133	0.0355515	127	0.0273473	131/131	0.731996		1514	127	0.484148	129	0.387715	125	0.0739762	131	0.0224571	127/129	0.484148		1165	114	0.612876	132	0.24206	130	0.088412	128	0.0180258	114/132	0.24206		935	133	0.319786	151	0.161497	149	0.129412	131	0.115508
Tsukuba60x592-021_031	one-step PCR	1	11857	4661	NA	NA	NA	NA	NA	NA	NA	NA	NA	NA/NA	0		1080	129	0.757407	127	0.146296	131	0.0287037	125	0.0212963	129/129	0.146296		767	114	0.966102	113	0.0234681	112	0.00782269	115	0.00260756	114/114	0		411	141	0.294404	133	0.23601	139	0.172749	131	0.109489
Tsukuba60x592-021_032	one-step PCR	1	15742	10818	1829	131	0.515036	129	0.208311	127	0.0759978	128	0.0459267	129/131	0.515036		2804	127	0.483595	129	0.35699	125	0.081669	131	0.0299572	127/129	0.483595		1958	114	0.589888	132	0.23953	130	0.0715015	113	0.0434116	114/132	0.23953		1257	133	0.242641	151	0.169451	131	0.129674	149	0.112172
Tsukuba60x592-021_033	one-step PCR	1	11761	9571	1503	131	0.738523	129	0.178975	133	0.0352628	127	0.0332668	131/131	0.738523		2601	127	0.439831	131	0.363322	129	0.0903499	125	0.0665129	127/131	0.439831		1801	114	0.537479	132	0.303165	130	0.104942	134	0.0183232	114/132	0.303165		1329	133	0.30775	141	0.24605	139	0.131678	131	0.127916
Tsukuba60x592-021_034	one-step PCR	1	8928	6846	983	131	0.75178	129	0.16175	133	0.0366226	127	0.0264496	131/131	0.75178		1879	127	0.432677	131	0.377861	129	0.0957956	125	0.059074	127/131	0.432677		1224	114	0.53268	132	0.321895	130	0.0841503	128	0.0212418	114/132	0.321895		956	133	0.292887	141	0.254184	131	0.14749	139	0.133891
Tsukuba60x592-021_035	one-step PCR	1	12531	9065	1323	131	0.759637	129	0.164021	133	0.0294785	127	0.0294785	131/131	0.759637		2673	127	0.47138	131	0.353909	129	0.077067	125	0.0628507	127/131	0.47138		1753	114	0.549914	132	0.320023	130	0.0775813	134	0.0165431	114/132	0.320023		1195	133	0.372385	131	0.156485	151	0.153138	149	0.119665
Tsukuba60x592-021_036	one-step PCR	1	19227	13508	2010	131	0.741294	129	0.177114	133	0.0353234	127	0.0288557	131/131	0.741294		3635	127	0.429161	131	0.368638	129	0.09326	125	0.0671252	127/131	0.429161		2777	114	0.981275	113	0.0104429	112	0.00576161	116	0.0018005	114/114	0		1759	119	0.537237	151	0.137578	149	0.0989198	117	0.0824332
Tsukuba60x592-021_037	one-step PCR	1	18912	9771	51	131	0.45098	129	0.333333	128	0.0588235	127	0.0588235	null/null	0		2836	129	0.471791	131	0.37835	127	0.106488	133	0.0179831	129/131	0.106488		2456	114	0.974756	113	0.0158795	112	0.00570033	116	0.00162866	114/114	0		1356	133	0.35767	131	0.143805	151	0.123894	149	0.119469
Tsukuba60x592-021_038	one-step PCR	1	11110	9035	1631	131	0.755978	129	0.150215	133	0.0521153	127	0.0257511	131/131	0.755978		2321	127	0.497199	129	0.405429	125	0.0706592	131	0.00904782	127/129	0.497199		1529	114	0.567037	132	0.306082	130	0.0830608	128	0.0130804	114/132	0.306082		1413	119	0.520878	151	0.157113	149	0.0955414	117	0.0757254
Tsukuba60x592-021_039	one-step PCR	1	14032	11198	44	127	0.431818	126	0.181818	129	0.113636	128	0.0909091	null/null	0		3438	129	0.803374	127	0.131181	131	0.0299593	125	0.0194881	129/129	0.131181		2396	114	0.557179	132	0.307596	130	0.0805509	128	0.0166945	114/132	0.307596		2030	119	0.48867	141	0.204433	139	0.115764	117	0.0699507
Tsukuba60x592-021_040	one-step PCR	1	14536	11739	4	129	0.75	127	0.25	NA	NA	NA	NA	null/null	0		3745	129	0.45287	131	0.421896	127	0.0806409	133	0.0210948	129/131	0.0806409		2563	114	0.525166	132	0.3254	130	0.0916894	134	0.0210691	114/132	0.3254		2194	133	0.348222	141	0.210574	131	0.136281	139	0.114859
Tsukuba60x592-021_041	one-step PCR	1	10904	4460	173	131	0.202312	130	0.150289	129	0.144509	125	0.132948	130/131	0.202312		921	129	0.444083	131	0.415852	127	0.0814332	133	0.0271444	129/131	0.0814332		687	114	0.981077	112	0.014556	113	0.00436681	NA	NA	114/114	0		442	119	0.527149	151	0.128959	149	0.0972851	117	0.0859729
Tsukuba60x592-021_042	one-step PCR	1	19793	8923	1110	131	0.715315	129	0.187387	127	0.045045	133	0.0297297	131/131	0.715315		1916	127	0.453549	131	0.347077	129	0.0808977	125	0.0767223	127/131	0.453549		1119	114	0.639857	132	0.235031	130	0.0625559	128	0.0178731	114/132	0.235031		937	133	0.359658	141	0.177161	139	0.141942	131	0.137673
Tsukuba60x592-021_043	one-step PCR	1	18342	9545	1030	131	0.752427	129	0.162136	133	0.0485437	127	0.0194175	131/131	0.752427		2458	129	0.783971	127	0.153377	131	0.0284784	125	0.0166802	129/129	0.153377		1805	114	0.977839	113	0.0105263	112	0.0105263	116	0.000554017	114/114	0		1270	133	0.314173	141	0.226772	139	0.133858	131	0.130709
Tsukuba60x592-021_044	one-step PCR	1	20540	12611	1800	131	0.696667	129	0.176111	127	0.0483333	133	0.0466667	131/131	0.696667		3367	127	0.474012	129	0.40689	125	0.0745471	131	0.017523	127/129	0.474012		2232	114	0.975358	113	0.0103047	112	0.0103047	116	0.0031362	114/114	0		1839	119	0.488309	141	0.201196	139	0.132681	117	0.0592713
Tsukuba60x592-021_045	one-step PCR	1	13816	9797	45	127	0.577778	129	0.155556	125	0.133333	124	0.0666667	null/null	0		3237	129	0.496138	131	0.384615	127	0.0716713	133	0.0176089	129/131	0.0716713		1960	114	0.532143	132	0.325	130	0.0790816	134	0.0178571	114/132	0.325		1779	119	0.462619	141	0.208544	139	0.126476	117	0.0674536
Tsukuba60x592-021_046	one-step PCR	1	10057	6249	1030	127	0.829126	125	0.0970874	129	0.0456311	126	0.00873786	127/127	0		1320	125	0.437121	129	0.399242	127	0.0916667	123	0.0454545	125/129	0.0916667		921	114	0.965255	113	0.0130293	112	0.00760043	116	0.00434311	114/114	0		763	119	0.53211	151	0.12713	149	0.103539	117	0.0838794
Tsukuba60x592-021_047	one-step PCR	1	9958	3393	186	129	0.403226	131	0.38172	128	0.102151	127	0.0806452	129/131	0.38172		304	127	0.414474	131	0.384868	129	0.0888158	125	0.0559211	127/131	0.414474		135	114	0.6	132	0.274074	130	0.0888889	134	0.0148148	114/132	0.274074		271	133	0.284133	141	0.154982	131	0.114391	139	0.103321
Tsukuba60x592-021_048	one-step PCR	1	14677	10266	10	131	0.8	130	0.1	127	0.1	NA	NA	null/null	0		3082	129	0.808566	127	0.129137	131	0.0301752	125	0.0171966	129/129	0.129137		2393	114	0.98412	113	0.00710405	112	0.0058504	116	0.00208943	114/114	0		1809	119	0.457159	141	0.231067	139	0.114981	117	0.0751797
In the “allele” columns, marker alleles linked to the target gene are indicated in bold.
In the “Frequency of target allele” column, target allele frequencies meeting or exceeding the threshold for the presence of that allele are indicated in bold.
[truncated: 13 more columns]

## Sheet: SUP4Chestnut summary
Supplementary Table S4. Numbers of reads and allele frequencies obtained by MAS-NGS in chestnut
					CCR1.0F_56177033								CmSca06716
Ci;tovar	Method	Replication	Total reads	Combined reads	Target reads	hap1	freq1	hap2	freq2	Haplotype	Frequency of target allele		Target reads	allele1	freq1	allele2	freq2	allele3	freq3	allele4	freq4	genotype	Frequency of target allele
Ginyose	one-step PCR	1	6146	4845	1830	HAP1	0.44898	HAP3	0.416437	HAP1/HAP3	0.416437		2089	109	0.396841	113	0.310196	111	0.127812	107	0.106271	109/113	0
Porotan	one-step PCR	1	8230	5750	2220	HAP2	0.854537	NA		HAP2/HAP2	0		2174	121	0.542318	119	0.24747	117	0.0919963	123	0.0648574	121/121	0.542318
Tanzawa	one-step PCR	1	7476	3641	1076	HAP1	0.503781	HAP2	0.350662	HAP1/HAP2	0		1423	117	0.37175	121	0.267744	119	0.157414	115	0.120871	117/121	0.267744
Tsukuba	one-step PCR	1	8816	4651	1634	HAP1	0.507472	HAP2	0.343711	HAP1/HAP2	0		1707	113	0.424722	111	0.133568	133	0.128881	131	0.102519	113/133	0
Otomune	one-step PCR	1	8799	5796	1890	HAP1	0.461703	HAP3	0.408677	HAP1/HAP3	0.408677		1967	113	0.365531	121	0.254703	119	0.124047	111	0.109304	113/121	0.254703
Kanotsume	one-step PCR	1	6879	3829	729	HAP1	0.439058	HAP3	0.405817	HAP1/HAP3	0.405817		741	113	0.379217	121	0.259109	119	0.105263	111	0.0958165	113/121	0.259109
778-013	one-step PCR	1	6198	4142	1133	HAP3	0.846154	NA		HAP3/HAP3	0.846154		1318	121	0.532625	119	0.252656	117	0.0880121	123	0.0637329	121/121	0.532625
778-040	one-step PCR	1	6570	4364	1724	HAP3	0.870153	NA		HAP3/HAP3	0.870153		1563	121	0.540627	119	0.256558	117	0.0857326	123	0.0607806	121/121	0.540627
Dengorou	one-step PCR	1	6580	4691	1832	HAP1	0.444751	HAP3	0.407182	HAP1/HAP3	0.407182		1903	113	0.380452	121	0.230163	119	0.115607	111	0.11403	113/121	0.230163
Hassaku	one-step PCR	1	8825	7467	2636	HAP1	0.476556	HAP2	0.385088	HAP1/HAP2	0		3390	113	0.394395	121	0.218289	111	0.116814	119	0.110914	113/121	0.218289
Higan	one-step PCR	1	9159	7861	3280	HAP1	0.84287	NA		HAP1/HAP1	0		3193	113	0.376448	121	0.251174	119	0.114313	111	0.112433	113/121	0.251174
Hitomaru	one-step PCR	1	7844	5411	1998	HAP1	0.497207	HAP2	0.32707	HAP1/HAP2	0		2228	113	0.354129	121	0.250898	111	0.120287	119	0.119838	113/121	0.250898
Kunimi	one-step PCR	1	7126	5986	2336	HAP1	0.516912	HAP2	0.346487	HAP1/HAP2	0		2487	113	0.381584	121	0.250101	119	0.121029	111	0.114596	113/121	0.250101
Porosuke	one-step PCR	1	6769	5542	1937	HAP2	0.857292	NA		HAP2/HAP2	0		2362	121	0.556732	119	0.243438	117	0.0800169	123	0.0749365	121/121	0.556732
Yakko	one-step PCR	1	6962	5742	2338	HAP1	0.842401	NA		HAP1/HAP1	0		2315	121	0.551188	119	0.242765	117	0.0863931	123	0.0647948	121/121	0.551188
Yamaguchiwase1	one-step PCR	1	5624	4703	1699	HAP1	0.480574	HAP2	0.361626	HAP1/HAP2	0		2018	113	0.400892	121	0.241824	111	0.109019	119	0.10109	113/121	0.241824
550-040	one-step PCR	1	6665	3786	1277	HAP2	0.852057	NA		HAP2/HAP2	0		1592	113	0.346106	121	0.256281	119	0.126256	111	0.126256	113/121	0.256281
684-033	one-step PCR	1	8214	6869	2741	HAP2	0.86105	NA		HAP2/HAP2	0		2821	121	0.551223	119	0.252747	117	0.0854307	123	0.0602623	121/121	0.551223
Chi-5	one-step PCR	1	4680	3037	1105	HAP3	0.480874	HAP2	0.365209	HAP2/HAP3	0.480874		1181	117	0.401355	121	0.243861	119	0.138865	115	0.127011	117/121	0.243861
Hiratsuka16	one-step PCR	1	7678	5897	2536	HAP1	0.856287	NA		HAP1/HAP1	0		2223	117	0.369321	121	0.260009	119	0.155646	115	0.135852	117/121	0.260009
Tsukuba40	one-step PCR	1	5940	3815	1449	HAP1	0.481793	HAP2	0.380952	HAP1/HAP2	0		1344	121	0.539435	119	0.236607	117	0.0967262	123	0.0610119	121/121	0.539435
Tsukuba42	one-step PCR	1	5972	4066	2029	HAP1	0.450922	HAP2	0.393124	HAP1/HAP2	0		1045	121	0.558852	119	0.250718	117	0.0822967	123	0.0564593	121/121	0.558852
Toyotamawase	one-step PCR	1	3825	1751	587	HAP2	0.851027	NA		HAP2/HAP2	0		814	113	0.683047	111	0.197789	115	0.0515971	109	0.0380835	113/113	0
Moriwase	one-step PCR	1	7921	5478	2211	HAP3	0.505479	HAP2	0.33105	HAP2/HAP3	0.505479		2116	113	0.667297	111	0.208885	109	0.055293	115	0.0482042	113/113	0
Taishowase	one-step PCR	1	9700	6917	2642	HAP3	0.485243	HAP2	0.349559	HAP2/HAP3	0.485243		2625	117	0.631238	115	0.220952	113	0.0594286	119	0.056	117/117	0
Obiwase	one-step PCR	1	4034	1952	637	HAP3	0.515773	HAP2	0.350158	HAP2/HAP3	0.515773		590	111	0.469492	131	0.147458	109	0.122034	129	0.0745763	111/131	0
Hayadama	one-step PCR	1	10278	6718	2535	HAP3	0.481571	HAP2	0.354968	HAP2/HAP3	0.481571		2580	113	0.67907	111	0.199225	115	0.0523256	109	0.0457364	113/113	0
Nakatetanba	one-step PCR	1	10395	8139	3469	HAP3	0.484247	HAP2	0.354726	HAP2/HAP3	0.484247		3019	113	0.667771	111	0.207022	115	0.0539914	109	0.050679	113/113	0
ChutanA	one-step PCR	1	9155	6979	2991	HAP1	0.434915	HAP3	0.412881	HAP1/HAP3	0.412881		2496	113	0.709936	111	0.198317	115	0.0416667	109	0.0336538	113/113	0
Arima	one-step PCR	1	7837	5072	1789	HAP3	0.863146	NA		HAP3/HAP3	0.863146		1978	113	0.665319	111	0.218908	115	0.054095	109	0.0434783	113/113	0
Katayama	one-step PCR	1	6473	4471	1538	HAP2	0.851148	NA		HAP2/HAP2	0		1859	113	0.667025	111	0.201183	109	0.0457235	115	0.0446477	113/113	0
Shimokatsugi	one-step PCR	1	8521	6621	2688	HAP1	0.441475	HAP2	0.420399	HAP1/HAP2	0		2712	113	0.366519	129	0.207227	127	0.126106	111	0.117625	113/129	0
Mikuri	one-step PCR	1	8526	4952	2526	HAP1	0.856112	NA		HAP1/HAP1	0		1087	113	0.676173	111	0.198712	109	0.050598	115	0.0459982	113/113	0
Shihou	one-step PCR	1	12313	8419	3690	HAP1	0.848302	NA		HAP1/HAP1	0		2912	113	0.432692	133	0.143887	111	0.119162	131	0.104396	113/133	0
Ishizuchi	one-step PCR	1	9032	5236	1818	HAP1	0.853726	NA		HAP1/HAP1	0		1430	113	0.440559	133	0.141958	111	0.123776	131	0.103497	113/133	0
Akachu	one-step PCR	1	6379	3278	1059	HAP1	0.524715	HAP2	0.326996	HAP1/HAP2	0		1079	115	0.400371	117	0.355885	113	0.149212	119	0.0389249	115/117	0
Banseki	one-step PCR	1	7566	6280	2519	HAP3	0.464529	HAP1	0.396393	HAP1/HAP3	0.464529		2648	113	0.672583	111	0.200151	115	0.0577795	109	0.0453172	113/113	0
Imakita	one-step PCR	1	6547	5377	2292	HAP1	0.855507	NA		HAP1/HAP1	0		2109	117	0.356567	129	0.167852	115	0.128971	127	0.09578	117/129	0
Chobei	one-step PCR	1	5303	3062	998	HAP2	0.84944	NA		HAP2/HAP2	0		1190	113	0.67479	111	0.215966	109	0.0470588	115	0.0445378	113/113	0
Ganne	one-step PCR	1	7443	3505	1329	HAP1	0.557264	HAP2	0.308224	HAP1/HAP2	0		1170	117	0.311966	133	0.178632	131	0.138462	115	0.117949	117/133	0
Riheiguri	one-step PCR	1	7114	4418	2012	HAP1	0.431382	HAP3	0.427851	HAP1/HAP3	0.427851		923	113	0.654388	111	0.222102	109	0.0606717	115	0.0411701	113/113	0
Tsukuba44	one-step PCR	1	5743	4801	1946	HAP2	0.865904	NA		HAP2/HAP2	0		1928	121	0.562759	119	0.260373	117	0.0912863	123	0.0554979	121/121	0.562759
Tsukuba45	one-step PCR	1	6609	5305	2040	HAP1	0.514925	HAP2	0.342289	HAP1/HAP2	0		2196	121	0.589253	119	0.241348	117	0.0714936	123	0.0541894	121/121	0.589253
Tsukuba46	one-step PCR	1	4563	2065	471	HAP2	0.856531	NA		HAP2/HAP2	0		448	121	0.535714	119	0.270089	117	0.0803571	123	0.0669643	121/121	0.535714
776-013	one-step PCR	1	4910	4212	1685	HAP1	0.870348	NA		HAP1/HAP1	0		1716	117	0.379953	121	0.291958	119	0.13345	115	0.119464	117/121	0.291958
794-017	one-step PCR	1	4985	3931	1554	HAP1	0.494455	HAP2	0.366601	HAP1/HAP2	0		1542	113	0.371595	121	0.26524	119	0.118677	111	0.102464	113/121	0.26524
Ginyose	one-step PCR	2	8074	6336	2293	HAP1	0.45583	HAP3	0.406802	HAP1/HAP3	0.406802		2761	109	0.42557	113	0.30967	111	0.113727	107	0.098515	109/113	0
Porotan	one-step PCR	2	7405	4841	1663	HAP2	0.869671	NA		HAP2/HAP2	0		2054	121	0.538462	119	0.253165	117	0.0900682	123	0.0735151	121/121	0.538462
Tanzawa	one-step PCR	2	7841	3353	1075	HAP1	0.47448	HAP2	0.363894	HAP1/HAP2	0		1212	117	0.371287	121	0.252475	119	0.15264	115	0.120462	117/121	0.252475
Tsukuba	one-step PCR	2	7804	3790	927	HAP1	0.479603	HAP2	0.367144	HAP1/HAP2	0		1027	113	0.435248	111	0.137293	133	0.135346	131	0.111003	113/133	0
Otomune	one-step PCR	2	8904	5966	2207	HAP1	0.461397	HAP3	0.408088	HAP1/HAP3	0.408088		2450	113	0.399184	121	0.244082	111	0.115918	119	0.1	113/121	0.244082
Kanotsume	one-step PCR	2	7973	5192	1992	HAP1	0.438552	HAP3	0.413055	HAP1/HAP3	0.413055		1906	113	0.381952	121	0.226128	111	0.120147	119	0.113851	113/121	0.226128
778-013	one-step PCR	2	6343	3859	1560	HAP3	0.86511	NA		HAP3/HAP3	0.86511		1488	121	0.50672	119	0.282258	117	0.0887097	123	0.0672043	121/121	0.50672
778-040	one-step PCR	2	5347	3141	671	HAP3	0.87632	HAP3	0.00603318	HAP3/HAP3	0.87632		745	121	0.557047	119	0.237584	117	0.0939597	123	0.0630872	121/121	0.557047
Dengorou	one-step PCR	2	9457	5835	2301	HAP1	0.449123	HAP3	0.392982	HAP1/HAP3	0.392982		2276	113	0.365554	121	0.220562	111	0.133568	119	0.114236	113/121	0.220562
Hassaku	one-step PCR	2	9908	7565	2968	HAP1	0.511088	HAP2	0.346639	HAP1/HAP2	0		3239	113	0.398889	121	0.229083	111	0.114233	119	0.0991047	113/121	0.229083
Higan	one-step PCR	2	12035	8794	3836	HAP1	0.850159	NA		HAP1/HAP1	0		3301	113	0.404726	121	0.218116	111	0.111784	119	0.109664	113/121	0.218116
Hitomaru	one-step PCR	2	9529	4590	1721	HAP1	0.446271	HAP2	0.406929	HAP1/HAP2	0		1678	113	0.344458	121	0.259237	119	0.124553	111	0.123957	113/121	0.259237
Kunimi	one-step PCR	2	13801	9771	3738	HAP1	0.525405	HAP2	0.335676	HAP1/HAP2	0		4190	113	0.379475	121	0.242959	111	0.116468	119	0.113604	113/121	0.242959
Porosuke	one-step PCR	2	12173	9026	3242	HAP2	0.853362	NA		HAP2/HAP2	0		3930	121	0.552417	119	0.252417	117	0.0832061	123	0.059542	121/121	0.552417
Yakko	one-step PCR	2	10892	6857	2842	HAP1	0.854085	NA		HAP1/HAP1	0		2629	121	0.526056	119	0.253709	117	0.0893876	123	0.0688475	121/121	0.526056
Yamaguchiwase1	one-step PCR	2	11629	7926	2860	HAP1	0.482137	HAP2	0.368235	HAP1/HAP2	0		3261	113	0.392518	121	0.24011	119	0.109782	111	0.107942	113/121	0.24011
550-040	one-step PCR	2	9332	5402	1699	HAP2	0.853484	NA		HAP2/HAP2	0		2296	113	0.354965	121	0.237805	111	0.11716	119	0.107578	113/121	0.237805
684-033	one-step PCR	2	9658	7941	3208	HAP2	0.862374	NA		HAP2/HAP2	0		3307	121	0.544602	119	0.246749	117	0.0873904	123	0.0668279	121/121	0.544602
Chi-5	one-step PCR	2	9686	5333	1965	HAP3	0.493285	HAP2	0.341426	HAP2/HAP3	0.493285		2199	117	0.347885	121	0.259209	119	0.159618	115	0.13779	117/121	0.259209
Hiratsuka16	one-step PCR	2	9941	7195	3028	HAP1	0.861943	NA		HAP1/HAP1	0		2591	117	0.363952	121	0.258973	119	0.144346	115	0.136627	117/121	0.258973
Tsukuba40	one-step PCR	2	10346	6545	2541	HAP1	0.485259	HAP2	0.368526	HAP1/HAP2	0		2493	121	0.559968	119	0.263538	117	0.0742078	123	0.0541516	121/121	0.559968
Tsukuba42	one-step PCR	2	10909	7255	3531	HAP1	0.474425	HAP2	0.382184	HAP1/HAP2	0		2068	121	0.560928	119	0.24323	117	0.0884913	123	0.0546422	121/121	0.560928
Toyotamawase	one-step PCR	2	9743	7064	2365	HAP2	0.844255	NA		HAP2/HAP2	0		3338	113	0.677352	111	0.203715	115	0.0542241	109	0.0440383	113/113	0
Moriwase	one-step PCR	2	11036	7152	2648	HAP3	0.488923	HAP2	0.344156	HAP2/HAP3	0.488923		3039	113	0.635735	111	0.2231	115	0.0562685	109	0.0552813	113/113	0
Taishowase	one-step PCR	2	8192	5845	2147	HAP3	0.479284	HAP2	0.367232	HAP2/HAP3	0.479284		2391	117	0.621079	115	0.229611	113	0.0736094	119	0.0501882	117/117	0
Obiwase	one-step PCR	2	11229	4213	1301	HAP3	0.533852	HAP2	0.319066	HAP2/HAP3	0.533852		1291	111	0.391944	109	0.158017	131	0.151046	129	0.10457	111/131	0
Hayadama	one-step PCR	2	10942	6506	2339	HAP3	0.493287	HAP2	0.338242	HAP2/HAP3	0.493287		2498	113	0.668135	111	0.208567	115	0.0568455	109	0.0448359	113/113	0
Nakatetanba	one-step PCR	2	10821	8170	3310	HAP3	0.47513	HAP2	0.371376	HAP2/HAP3	0.47513		3384	113	0.683806	111	0.199764	115	0.0543735	109	0.0398936	113/113	0
ChutanA	one-step PCR	2	10878	8393	3467	HAP3	0.433781	HAP1	0.433489	HAP1/HAP3	0.433781		3245	113	0.719569	111	0.176579	115	0.0508475	109	0.0397535	113/113	0
Arima	one-step PCR	2	10712	4849	1653	HAP3	0.85723	NA		HAP3/HAP3	0.85723		2007	113	0.662681	111	0.216243	115	0.0528151	109	0.0473343	113/113	0
Katayama	one-step PCR	2	10678	6035	1940	HAP2	0.854847	NA		HAP2/HAP2	0		2587	113	0.684577	111	0.190955	109	0.0506378	115	0.0471589	113/113	0
Shimokatsugi	one-step PCR	2	11224	8072	3014	HAP2	0.44165	HAP1	0.417505	HAP1/HAP2	0		3605	113	0.371429	129	0.193897	111	0.126214	127	0.114008	113/129	0
Mikuri	one-step PCR	2	7222	3641	1759	HAP1	0.84805	NA		HAP1/HAP1	0		899	113	0.705228	111	0.195773	109	0.0411568	115	0.0389321	113/113	0
Shihou	one-step PCR	2	11442	7422	3240	HAP1	0.853208	NA		HAP1/HAP1	0		2705	113	0.413678	133	0.137893	111	0.126433	131	0.104621	113/133	0
Ishizuchi	one-step PCR	2	10921	5871	2390	HAP1	0.869565	NA		HAP1/HAP1	0		1942	113	0.427909	133	0.142636	111	0.129248	131	0.106591	113/133	0
Akachu	one-step PCR	2	8846	4361	1257	HAP1	0.499195	HAP2	0.347826	HAP1/HAP2	0		1658	115	0.408323	117	0.342581	113	0.164656	119	0.0325694	115/117	0
Banseki	one-step PCR	2	9062	7325	2714	HAP3	0.446229	HAP1	0.411875	HAP1/HAP3	0.446229		3135	113	0.676236	111	0.202233	115	0.0532695	109	0.0446571	113/113	0
Imakita	one-step PCR	2	14880	9519	4206	HAP1	0.862958	NA		HAP1/HAP1	0		3723	117	0.373892	129	0.153102	115	0.129197	127	0.0972334	117/129	0
Chobei	one-step PCR	2	9759	5305	1613	HAP2	0.854808	NA		HAP2/HAP2	0		2297	113	0.675229	111	0.204615	109	0.0491946	115	0.0474532	113/113	0
Ganne	one-step PCR	2	6629	3452	1171	HAP1	0.517688	HAP2	0.35289	HAP1/HAP2	0		1334	117	0.368816	115	0.153673	133	0.143928	131	0.101199	117/133	0
Riheiguri	one-step PCR	2	6132	4049	2254	HAP1	0.424079	HAP3	0.414645	HAP1/HAP3	0.414645		948	113	0.674051	111	0.21308	115	0.0453586	109	0.0400844	113/113	0
Tsukuba44	one-step PCR	2	8267	6770	2960	HAP2	0.856016	NA		HAP2/HAP2	0		2558	121	0.556294	119	0.25645	117	0.0824863	123	0.0582486	121/121	0.556294
Tsukuba45	one-step PCR	2	6307	4935	2076	HAP1	0.491924	HAP2	0.375428	HAP1/HAP2	0		1952	121	0.573258	119	0.241803	117	0.0727459	123	0.0686475	121/121	0.573258
Tsukuba46	one-step PCR	2	5754	2826	977	HAP2	0.85447	NA		HAP2/HAP2	0		886	121	0.540632	119	0.25395	117	0.0925508	123	0.0711061	121/121	0.540632
776-013	one-step PCR	2	6350	5389	2489	HAP1	0.849817	NA		HAP1/HAP1	0		1935	117	0.379845	121	0.291473	119	0.135401	115	0.118863	117/121	0.291473
794-017	one-step PCR	2	6149	5016	2045	HAP1	0.483085	HAP2	0.375622	HAP1/HAP2	0		1985	113	0.344584	121	0.287657	119	0.112343	111	0.107305	113/121	0.287657
Ginyose	two-step PCR	1	4187	4037	1899	HAP1	0.431456	HAP3	0.426674	HAP1/HAP3	0.426674		1620	109	0.401852	113	0.316667	111	0.140741	107	0.0888889	109/113	0
Porotan	two-step PCR	1	3574	3427	1473	HAP2	0.848214	NA		HAP2/HAP2	0		1398	121	0.549356	119	0.259657	117	0.0865522	123	0.0529328	121/121	0.549356
Tanzawa	two-step PCR	1	2927	2815	1295	HAP1	0.470219	HAP2	0.355016	HAP1/HAP2	0		1021	117	0.387855	121	0.252693	119	0.145935	115	0.128306	117/121	0.252693
Tsukuba	two-step PCR	1	2835	2450	1237	HAP1	0.473426	HAP2	0.358953	HAP1/HAP2	0		864	113	0.399306	133	0.140046	111	0.127315	131	0.122685	113/133	0
Otomune	two-step PCR	1	2712	2476	1243	HAP1	0.429967	HAP3	0.393322	HAP1/HAP3	0.393322		825	113	0.403636	121	0.250909	119	0.106667	111	0.104242	113/121	0.250909
Kanotsume	two-step PCR	1	2297	2197	1073	HAP3	0.435393	HAP1	0.393258	HAP1/HAP3	0.435393		774	113	0.381137	121	0.218346	111	0.135659	119	0.108527	113/121	0.218346
778-013	two-step PCR	1	2084	1994	1037	HAP3	0.823643	NA		HAP3/HAP3	0.823643		638	121	0.540752	119	0.242947	117	0.101881	123	0.0626959	121/121	0.540752
778-040	two-step PCR	1	3036	2897	1377	HAP3	0.841176	NA		HAP3/HAP3	0.841176		1053	121	0.550807	119	0.247863	117	0.0940171	123	0.0550807	121/121	0.550807
Dengorou	two-step PCR	1	4034	3856	1778	HAP1	0.458002	HAP3	0.398411	HAP1/HAP3	0.398411		1515	113	0.409901	121	0.20264	119	0.124092	111	0.112871	113/121	0.20264
Hassaku	two-step PCR	1	3616	3449	1474	HAP1	0.45411	HAP2	0.388356	HAP1/HAP2	0		1446	113	0.38036	121	0.254495	119	0.107192	111	0.10166	113/121	0.254495
Higan	two-step PCR	1	4503	4320	2114	HAP1	0.843989	NA		HAP1/HAP1	0		1552	113	0.398196	121	0.24549	119	0.122423	111	0.10567	113/121	0.24549
Hitomaru	two-step PCR	1	2499	2210	1057	HAP1	0.455417	HAP2	0.380633	HAP1/HAP2	0		813	113	0.343173	121	0.227552	119	0.152522	111	0.126691	113/121	0.227552
Kunimi	two-step PCR	1	1987	1821	868	HAP1	0.478413	HAP2	0.372229	HAP1/HAP2	0		671	113	0.363636	121	0.278689	119	0.114754	111	0.110283	113/121	0.278689
Porosuke	two-step PCR	1	3106	2949	1299	HAP2	0.841777	NA		HAP2/HAP2	0		1172	121	0.538396	119	0.269625	117	0.0836177	123	0.0443686	121/121	0.538396
Yakko	two-step PCR	1	2549	2455	1202	HAP1	0.832074	NA		HAP1/HAP1	0		854	121	0.525761	119	0.28103	117	0.0960187	123	0.0562061	121/121	0.525761
Yamaguchiwase1	two-step PCR	1	1844	1759	770	HAP1	0.462351	HAP2	0.376486	HAP1/HAP2	0		693	113	0.353535	121	0.235209	111	0.138528	119	0.119769	113/121	0.235209
550-040	two-step PCR	1	3597	3425	1500	HAP2	0.84912	NA		HAP2/HAP2	0		1402	113	0.333096	121	0.25535	119	0.146933	111	0.124108	113/121	0.25535
684-033	two-step PCR	1	5739	5471	2457	HAP2	0.842928	NA		HAP2/HAP2	0		2170	121	0.56129	119	0.263594	117	0.0709677	123	0.0534562	121/121	0.56129
Chi-5	two-step PCR	1	5533	5306	2385	HAP3	0.508929	HAP2	0.329082	HAP2/HAP3	0.508929		2028	117	0.358481	121	0.273176	119	0.14645	115	0.136588	117/121	0.273176
Hiratsuka16	two-step PCR	1	6138	5652	2868	HAP1	0.834862	NA		HAP1/HAP1	0		1939	117	0.363589	121	0.266117	119	0.150593	115	0.133058	117/121	0.266117
Tsukuba40	two-step PCR	1	2785	2564	1236	HAP1	0.478758	HAP2	0.360294	HAP1/HAP2	0		914	121	0.556893	119	0.260394	117	0.083151	123	0.0514223	121/121	0.556893
Tsukuba42	two-step PCR	1	3178	3081	1884	HAP1	0.468097	HAP2	0.376944	HAP1/HAP2	0		742	121	0.559299	119	0.256065	117	0.0822102	123	0.0404313	121/121	0.559299
Toyotamawase	two-step PCR	1	4761	4612	1969	HAP2	0.832561	NA		HAP2/HAP2	0		1929	113	0.670295	111	0.214619	109	0.0518403	115	0.0435459	113/113	0
Moriwase	two-step PCR	1	4487	4349	2057	HAP3	0.474693	HAP2	0.365602	HAP2/HAP3	0.474693		1673	113	0.659295	111	0.207412	109	0.0579797	115	0.0514047	113/113	0
Taishowase	two-step PCR	1	6048	5851	2799	HAP3	0.482014	HAP2	0.351439	HAP2/HAP3	0.482014		2125	117	0.628235	115	0.230118	119	0.0602353	113	0.0574118	117/117	0
Obiwase	two-step PCR	1	3018	2863	1505	HAP3	0.459478	HAP2	0.366376	HAP2/HAP3	0.459478		951	111	0.373291	131	0.187171	129	0.131441	109	0.109359	111/131	0
Hayadama	two-step PCR	1	4370	4071	2116	HAP3	0.443595	HAP2	0.389101	HAP2/HAP3	0.443595		1316	113	0.662614	111	0.217325	109	0.0600304	115	0.0471125	113/113	0
Nakatetanba	two-step PCR	1	2528	2379	1210	HAP3	0.437968	HAP2	0.373022	HAP2/HAP3	0.437968		787	113	0.682338	111	0.189327	109	0.0571792	115	0.047014	113/113	0
ChutanA	two-step PCR	1	2374	2306	1123	HAP1	0.436266	HAP3	0.426391	HAP1/HAP3	0.426391		823	113	0.716889	111	0.181045	115	0.0486027	109	0.0376671	113/113	0
Arima	two-step PCR	1	1560	1510	689	HAP3	0.871157	NA		HAP3/HAP3	0.871157		610	113	0.698361	111	0.191803	109	0.0508197	115	0.047541	113/113	0
Katayama	two-step PCR	1	1805	1745	786	HAP2	0.824968	NA		HAP2/HAP2	0		683	113	0.654466	111	0.213763	109	0.0556369	115	0.0512445	113/113	0
Shimokatsugi	two-step PCR	1	5523	5300	2444	HAP2	0.434837	HAP1	0.410012	HAP1/HAP2	0		2084	113	0.335413	129	0.216891	127	0.131958	111	0.120441	113/129	0
Mikuri	two-step PCR	1	3975	3870	2379	HAP1	0.824232	NA		HAP1/HAP1	0		909	113	0.717272	111	0.168317	115	0.0572057	109	0.0275028	113/113	0
Shihou	two-step PCR	1	6375	6005	3151	HAP1	0.837716	NA		HAP1/HAP1	0		1947	113	0.417565	133	0.155624	111	0.118644	131	0.11094	113/133	0
Ishizuchi	two-step PCR	1	4425	3922	2174	HAP1	0.832174	NA		HAP1/HAP1	0		1181	113	0.403895	133	0.136325	111	0.136325	131	0.113463	113/133	0
Akachu	two-step PCR	1	2830	2619	1296	HAP1	0.535519	HAP2	0.284153	HAP1/HAP2	0		895	115	0.415642	117	0.340782	113	0.140782	111	0.0458101	115/117	0
Banseki	two-step PCR	1	4822	4650	2129	HAP3	0.461465	HAP1	0.389153	HAP1/HAP3	0.461465		1860	113	0.684409	111	0.199462	115	0.0494624	109	0.0430108	113/113	0
Imakita	two-step PCR	1	4114	3925	2019	HAP1	0.834331	NA		HAP1/HAP1	0		1309	117	0.351413	129	0.172651	115	0.129106	127	0.102368	117/129	0
Chobei	two-step PCR	1	3546	3429	1460	HAP2	0.827348	NA		HAP2/HAP2	0		1439	113	0.657401	111	0.230716	109	0.0486449	115	0.0444753	113/113	0
Ganne	two-step PCR	1	3152	2950	1361	HAP1	0.549107	HAP2	0.279762	HAP1/HAP2	0		1120	117	0.359821	133	0.149107	115	0.141071	131	0.0964286	117/133	0
Riheiguri	two-step PCR	1	4676	4550	2881	HAP3	0.416317	HAP1	0.408263	HAP1/HAP3	0.416317		1045	113	0.664115	111	0.21244	109	0.0507177	115	0.045933	113/113	0
Tsukuba44	two-step PCR	1	4400	3932	2024	HAP2	0.833083	NA		HAP2/HAP2	0		1301	121	0.547271	119	0.255957	117	0.0784012	123	0.057648	121/121	0.547271
Tsukuba45	two-step PCR	1	3424	3082	1549	HAP1	0.474853	HAP2	0.352711	HAP1/HAP2	0		1040	121	0.574038	119	0.232692	117	0.105769	123	0.0423077	121/121	0.574038
Tsukuba46	two-step PCR	1	1639	1561	780	HAP2	0.840674	NA		HAP2/HAP2	0		512	121	0.546875	119	0.261719	117	0.0878906	123	0.0507812	121/121	0.546875
776-013	two-step PCR	1	3632	3511	1805	HAP1	0.860022	NA		HAP1/HAP1	0		1184	117	0.384291	121	0.264358	119	0.136824	115	0.131757	117/121	0.264358
794-017	two-step PCR	1	3918	3767	1760	HAP1	0.452408	HAP2	0.390482	HAP1/HAP2	0		1359	113	0.328182	121	0.247241	119	0.143488	111	0.130979	113/121	0.247241
Ginyose	two-step PCR	2	4957	4836	2356	HAP1	0.43691	HAP3	0.400858	HAP1/HAP3	0.400858		1745	109	0.391404	113	0.335244	111	0.127794	107	0.0945559	109/113	0
Porotan	two-step PCR	2	5019	4818	2108	HAP2	0.832933	NA		HAP2/HAP2	0		1923	121	0.542382	119	0.26001	117	0.0982839	123	0.0546022	121/121	0.542382
Tanzawa	two-step PCR	2	2686	2580	1251	HAP1	0.457763	HAP2	0.38214	HAP1/HAP2	0		912	117	0.392544	121	0.258772	119	0.151316	115	0.126096	117/121	0.258772
Tsukuba	two-step PCR	2	3362	3175	1609	HAP1	0.45603	HAP2	0.376256	HAP1/HAP2	0		1106	113	0.396022	133	0.158228	131	0.128391	111	0.113924	113/133	0
Otomune	two-step PCR	2	4731	4585	2132	HAP3	0.438655	HAP1	0.405969	HAP1/HAP3	0.438655		1757	113	0.381901	121	0.292544	119	0.113261	111	0.0870803	113/121	0.292544
Kanotsume	two-step PCR	2	3597	3467	1771	HAP3	0.456882	HAP1	0.377499	HAP1/HAP3	0.456882		1177	113	0.357689	121	0.259133	119	0.136788	111	0.113849	113/121	0.259133
778-013	two-step PCR	2	4306	4117	2092	HAP3	0.844187	NA		HAP3/HAP3	0.844187		1349	121	0.526316	119	0.280208	117	0.0926612	123	0.0526316	121/121	0.526316
778-040	two-step PCR	2	4320	4142	1957	HAP3	0.833764	NA		HAP3/HAP3	0.833764		1526	121	0.560288	119	0.231324	117	0.0963303	123	0.0563565	121/121	0.560288
Dengorou	two-step PCR	2	3795	3634	1776	HAP3	0.429875	HAP1	0.404219	HAP1/HAP3	0.429875		1326	113	0.391403	121	0.230015	111	0.127451	119	0.118401	113/121	0.230015
Hassaku	two-step PCR	2	4626	4426	2126	HAP1	0.465747	HAP2	0.379638	HAP1/HAP2	0		1662	113	0.375451	121	0.263538	119	0.114922	111	0.0968712	113/121	0.263538
Higan	two-step PCR	2	5353	5125	2628	HAP1	0.840107	NA		HAP1/HAP1	0		1712	113	0.364486	121	0.254673	119	0.137266	111	0.107477	113/121	0.254673
Hitomaru	two-step PCR	2	2824	2710	1342	HAP1	0.458396	HAP2	0.392587	HAP1/HAP2	0		961	113	0.372529	121	0.239334	119	0.139438	111	0.106139	113/121	0.239334
Kunimi	two-step PCR	2	4402	4238	2050	HAP1	0.462376	HAP2	0.371782	HAP1/HAP2	0		1518	113	0.383399	121	0.27141	119	0.114625	111	0.0961792	113/121	0.27141
Porosuke	two-step PCR	2	3941	3721	1697	HAP2	0.84597	NA		HAP2/HAP2	0		1421	121	0.554539	119	0.273047	117	0.0619282	123	0.0570021	121/121	0.554539
Yakko	two-step PCR	2	4107	3884	2021	HAP1	0.856928	NA		HAP1/HAP1	0		1226	121	0.5677	119	0.250408	117	0.0823817	123	0.0579119	121/121	0.5677
Yamaguchiwase1	two-step PCR	2	3335	3214	1424	HAP1	0.456165	HAP2	0.390592	HAP1/HAP2	0		1267	113	0.36543	121	0.270718	111	0.115233	119	0.112865	113/121	0.270718
550-040	two-step PCR	2	1505	1448	689	HAP2	0.831131	NA		HAP2/HAP2	0		514	113	0.324903	121	0.287938	119	0.142023	111	0.116732	113/121	0.287938
684-033	two-step PCR	2	2790	2650	1284	HAP2	0.841732	NA		HAP2/HAP2	0		951	121	0.586751	119	0.252366	117	0.0799159	123	0.042061	121/121	0.586751
Chi-5	two-step PCR	2	3108	2978	1460	HAP3	0.487517	HAP2	0.333564	HAP2/HAP3	0.487517		1017	117	0.340216	121	0.287119	119	0.138643	115	0.135693	117/121	0.287119
Hiratsuka16	two-step PCR	2	4681	4514	2291	HAP1	0.843846	NA		HAP1/HAP1	0		1529	117	0.36756	121	0.2845	119	0.13015	115	0.13015	117/121	0.2845
Tsukuba40	two-step PCR	2	3783	3629	1831	HAP1	0.479247	HAP2	0.357499	HAP1/HAP2	0		1182	121	0.555838	119	0.273266	117	0.072758	123	0.0499154	121/121	0.555838
Tsukuba42	two-step PCR	2	3222	3126	1892	HAP1	0.463192	HAP2	0.376142	HAP1/HAP2	0		784	121	0.544643	119	0.265306	117	0.0892857	123	0.0510204	121/121	0.544643
Toyotamawase	two-step PCR	2	4447	4284	1896	HAP2	0.848582	NA		HAP2/HAP2	0		1762	113	0.669126	111	0.215664	115	0.0442679	109	0.0442679	113/113	0
Moriwase	two-step PCR	2	1959	1827	837	HAP3	0.451807	HAP2	0.371084	HAP2/HAP3	0.451807		711	113	0.666667	111	0.218003	115	0.0506329	109	0.0407876	113/113	0
Taishowase	two-step PCR	2	2880	2700	1259	HAP3	0.481928	HAP2	0.35502	HAP2/HAP3	0.481928		1030	117	0.632039	115	0.237864	113	0.0631068	119	0.0475728	117/117	0
Obiwase	two-step PCR	2	2459	2176	1137	HAP3	0.467613	HAP2	0.364685	HAP2/HAP3	0.467613		707	111	0.37058	131	0.188119	129	0.120226	109	0.117397	111/131	0
Hayadama	two-step PCR	2	3005	2822	1271	HAP3	0.456938	HAP2	0.358054	HAP2/HAP3	0.456938		1123	113	0.709706	111	0.190561	115	0.0427427	109	0.0418522	113/113	0
Nakatetanba	two-step PCR	2	3963	3698	1753	HAP3	0.483478	HAP2	0.377971	HAP2/HAP3	0.483478		1319	113	0.677028	111	0.218347	109	0.0416983	115	0.040182	113/113	0
ChutanA	two-step PCR	2	3854	3596	1729	HAP1	0.42723	HAP3	0.424883	HAP1/HAP3	0.424883		1340	113	0.680597	111	0.21194	115	0.0529851	109	0.0402985	113/113	0
Arima	two-step PCR	2	3386	3104	1499	HAP3	0.811868	NA		HAP3/HAP3	0.811868		1139	113	0.679543	111	0.215979	109	0.0430202	115	0.0351185	113/113	0
Katayama	two-step PCR	2	3864	3569	1445	HAP2	0.830544	NA		HAP2/HAP2	0		1520	113	0.658553	111	0.219079	109	0.0618421	115	0.0368421	113/113	0
Shimokatsugi	two-step PCR	2	4345	4172	1928	HAP1	0.423319	HAP2	0.41229	HAP1/HAP2	0		1563	113	0.346129	129	0.238644	127	0.140115	111	0.0978887	113/129	0
Mikuri	two-step PCR	2	3454	3379	2176	HAP1	0.828545	NA		HAP1/HAP1	0		740	113	0.691892	111	0.221622	115	0.0337838	109	0.0324324	113/113	0
Shihou	two-step PCR	2	4735	4515	2460	HAP1	0.836634	NA		HAP1/HAP1	0		1420	113	0.414789	133	0.157746	131	0.122535	111	0.107746	113/133	0
Ishizuchi	two-step PCR	2	3169	3014	1662	HAP1	0.823601	NA		HAP1/HAP1	0		924	113	0.410173	111	0.135281	131	0.132035	133	0.12987	113/133	0
Akachu	two-step PCR	2	1839	1763	733	HAP1	0.482853	HAP2	0.351166	HAP1/HAP2	0		719	115	0.431154	117	0.328234	113	0.172462	111	0.0264256	115/117	0
Banseki	two-step PCR	2	4175	4025	1830	HAP3	0.445243	HAP1	0.376106	HAP1/HAP3	0.445243		1591	113	0.683218	111	0.221873	109	0.0364551	115	0.0301697	113/113	0
Imakita	two-step PCR	2	5591	5315	2611	HAP1	0.846452	NA		HAP1/HAP1	0		1861	117	0.336916	129	0.19022	115	0.13165	127	0.108006	117/129	0
Chobei	two-step PCR	2	4880	4669	1904	HAP2	0.831746	NA		HAP2/HAP2	0		2023	113	0.647553	111	0.23134	109	0.0528917	115	0.045477	113/113	0
Ganne	two-step PCR	2	2403	2267	1051	HAP1	0.497121	HAP2	0.346449	HAP1/HAP2	0		857	117	0.366394	133	0.143524	131	0.131855	115	0.129522	117/133	0
Riheiguri	two-step PCR	2	3446	3365	2112	HAP1	0.425072	HAP3	0.42219	HAP1/HAP3	0.42219		759	113	0.664032	111	0.227931	109	0.0500659	115	0.0434783	113/113	0
Tsukuba44	two-step PCR	2	4633	4466	2182	HAP2	0.842057	NA		HAP2/HAP2	0		1535	121	0.5557	119	0.279479	117	0.0859935	123	0.0416938	121/121	0.5557
Tsukuba45	two-step PCR	2	3656	3504	1620	HAP1	0.48785	HAP2	0.366978	HAP1/HAP2	0		1264	121	0.534019	119	0.27769	117	0.0878165	123	0.0498418	121/121	0.534019
Tsukuba46	two-step PCR	2	1136	1084	476	HAP2	0.847134	NA		HAP2/HAP2	0		429	121	0.58042	119	0.242424	117	0.0675991	123	0.048951	121/121	0.58042
776-013	two-step PCR	2	4448	4313	2179	HAP1	0.849977	NA		HAP1/HAP1	0		1481	117	0.373396	121	0.257934	119	0.149223	115	0.142471	117/121	0.257934
794-017	two-step PCR	2	4111	3972	1900	HAP1	0.489894	HAP2	0.354787	HAP1/HAP2	0		1423	113	0.334505	121	0.309909	119	0.127899	111	0.09487	113/121	0.309909
776-013x794-017_001	one-step PCR	1	5036	638	58	HAP1	0.896552	NA		HAP1/HAP1	0		161	121	0.621118	119	0.223602	117	0.0807453	123	0.0496894	121/121	0.621118
776-013x794-017_002	one-step PCR	1	5320	1814	241	HAP1	0.869748	NA		HAP1/HAP1	0		603	113	0.315091	121	0.296849	119	0.135987	111	0.107794	113/121	0.296849
776-013x794-017_003	one-step PCR	1	6354	1703	302	HAP1	0.882943	NA		HAP1/HAP1	0		296	113	0.391892	121	0.226351	111	0.158784	119	0.0810811	113/121	0.226351
776-013x794-017_004	one-step PCR	1	6129	1999	285	HAP2	0.485816	HAP1	0.407801	HAP1/HAP2	0		419	117	0.331742	121	0.288783	119	0.164678	115	0.147971	117/121	0.288783
776-013x794-017_005	one-step PCR	1	6412	1991	372	HAP1	0.855586	NA		HAP1/HAP1	0		485	117	0.412371	121	0.226804	115	0.148454	119	0.115464	117/121	0.226804
776-013x794-017_006	one-step PCR	1	4998	1852	337	HAP1	0.5	HAP2	0.388554	HAP1/HAP2	0		529	121	0.334594	113	0.31569	119	0.128544	111	0.0964083	121/113	0.334594
776-013x794-017_007	one-step PCR	1	5788	1872	223	HAP1	0.9	NA		HAP1/HAP1	0		398	113	0.376884	121	0.28392	119	0.120603	111	0.0929648	113/121	0.28392
776-013x794-017_008	one-step PCR	1	4417	1787	224	HAP1	0.544643	HAP2	0.379464	HAP1/HAP2	0		628	121	0.56051	119	0.259554	117	0.0875796	123	0.0652866	121/121	0.56051
776-013x794-017_009	one-step PCR	1	5597	1020	75	HAP1	0.917808	NA		HAP1/HAP1	0		172	121	0.575581	119	0.215116	117	0.139535	115	0.0290698	121/121	0.575581
776-013x794-017_010	one-step PCR	1	5275	1596	156	HAP1	0.883117	NA		HAP1/HAP1	0		303	121	0.574257	119	0.244224	117	0.0858086	123	0.0429043	121/121	0.574257
776-013x794-017_011	one-step PCR	1	6590	2105	308	HAP1	0.565359	HAP2	0.343137	HAP1/HAP2	0		425	117	0.369412	121	0.277647	115	0.131765	119	0.129412	117/121	0.277647
776-013x794-017_012	one-step PCR	1	6139	1522	180	HAP1	0.85	NA		HAP1/HAP1	0		278	113	0.363309	121	0.273381	119	0.133094	111	0.111511	113/121	0.273381
776-013x794-017_013	one-step PCR	1	5375	1685	244	HAP1	0.855372	NA		HAP1/HAP1	0		319	121	0.363636	113	0.272727	119	0.141066	111	0.0658307	121/113	0.363636
776-013x794-017_014	one-step PCR	1	4397	1760	288	HAP1	0.909091	NA		HAP1/HAP1	0		483	113	0.389234	117	0.291925	115	0.132505	111	0.113872	113/117	0
776-013x794-017_015	one-step PCR	1	5917	1879	166	HAP2	0.436364	HAP1	0.430303	HAP1/HAP2	0		430	121	0.555814	119	0.272093	117	0.0790698	123	0.0465116	121/121	0.555814
776-013x794-017_016	one-step PCR	1	4930	2160	404	HAP1	0.85213	NA		HAP1/HAP1	0		766	117	0.356397	121	0.295039	119	0.142298	115	0.129243	113/121	0.295039
776-013x794-017_017	one-step PCR	1	6065	815	140	HAP1	0.57554	HAP2	0.309353	HAP1/HAP2	0		299	113	0.38796	121	0.240803	119	0.140468	111	0.0769231	121/121	0.240803
776-013x794-017_018	one-step PCR	1	5251	2187	500	HAP1	0.855422	NA		HAP1/HAP1	0		645	121	0.55814	119	0.275969	117	0.0790698	123	0.0372093	121/121	0.55814
776-013x794-017_019	one-step PCR	1	8495	3214	541	HAP1	0.88015	NA		HAP1/HAP1	0		634	121	0.55836	119	0.26183	117	0.0820189	123	0.055205	121/121	0.55836
776-013x794-017_020	one-step PCR	1	5518	2091	357	HAP1	0.511364	HAP2	0.377841	HAP1/HAP2	0		380	117	0.352632	121	0.310526	119	0.15	115	0.121053	117/121	0.310526
776-013x794-017_021	one-step PCR	1	4534	1315	87	HAP1	0.862069	NA		HAP1/HAP1	0		89	113	0.561798	111	0.168539	109	0.101124	121	0.0786517	113/121	0.08
776-013x794-017_022	one-step PCR	1	4727	1703	342	HAP2	0.436578	HAP1	0.427729	HAP1/HAP2	0		454	113	0.381057	117	0.284141	115	0.132159	111	0.123348	113/117	0
776-013x794-017_023	one-step PCR	1	5063	1380	141	HAP1	0.489362	HAP2	0.361702	HAP1/HAP2	0		246	113	0.345528	121	0.308943	119	0.126016	111	0.0772358	113/121	0.308943
776-013x794-017_024	one-step PCR	1	4129	1446	177	HAP1	0.869318	NA		HAP1/HAP1	0		322	113	0.391304	121	0.26087	119	0.111801	111	0.108696	113/121	0.26087
In the “allele” columns, marker alleles linked to the target gene are indicated in bold.
In the “Frequency of target allele” column, target allele frequencies meeting or exceeding the threshold for the presence of that allele are indicated in bold.

## Sheet: SUP5Apple summary
Supplementary Table S5. Numbers of reads and allele frequencies obtained by MAS-NGS in apple
					Co						CH-Vf1												MdPG1.mod												Alt_indel												Mdo.chr11.34.modB
Cultivar	Method	Replication	Total reads	Combined reads	Target reads	Allele1	Freq1	Predicted genotype	Frequency of target allele		Target reads	Allele1	Freq1	Allele2	Freq2	Allele3	Freq3	Allele4	Freq4	Predicted genotype	Frequency of target allele		Target reads	Allele1	Freq1	Allele2	Freq2	Allele3	Freq3	Allele4	Freq4	Predicted genotype	Frequency of target allele		Target reads	Allele1	Freq1	Allele2	Freq2	Allele3	Freq3	Allele4	Freq4	Predicted genotype	Frequency of target allele		Target reads	Allele1	Freq1
Akane	one-step PCR	1	5778	4706	1	128	1	co/co	0		267	128	0.307116	130	0.198502	126	0.198502	124	0.138577	128/128	0		1391	114	0.490295	105	0.476636	111	0.0115025	113	0.00862689	105/114	0		642	162	0.990654	161	0.00934579	NA	NA	NA	NA	162/162	0		1493	119	0.524447
Akibae	one-step PCR	1	6080	5132	NA	NA	NA	co/co	0		578	98	0.460208	96	0.136678	128	0.083045	130	0.067474	98/128	0		1570	108	0.536306	105	0.429936	104	0.0159236	107	0.0089172	105/108	0.536306		354	162	0.988701	161	0.0112994	NA	NA	NA	NA	162/162	0		2121	119	0.471947
McIntosh	one-step PCR	1	5148	4571	NA	NA	NA	co/co	0		266	128	0.263158	130	0.210526	126	0.210526	124	0.116541	128/128	0		1401	114	0.932905	111	0.0328337	113	0.0228408	117	0.00499643	114/114	0		326	162	0.98773	161	0.0122699	NA	NA	NA	NA	162/162	0		1761	119	0.441227
Iwakami	one-step PCR	1	8063	6726	NA	NA	NA	co/co	0		923	98	0.460455	124	0.122427	96	0.115926	122	0.107259	98/124	0		2055	105	0.973236	104	0.0170316	102	0.00583942	108	0.00145985	105/105	0.00145985		556	162	0.994604	161	0.00359712	159	0.00179856	NA	NA	162/162	0.00179856		2619	137	0.353188
Indo	one-step PCR	1	6069	5082	NA	NA	NA	co/co	0		523	98	0.49522	96	0.14914	128	0.0745698	126	0.0688337	98/128	0		1566	108	0.491699	114	0.452746	111	0.0229885	107	0.0121328	108/114	0.491699		696	159	0.574713	162	0.408046	174	0.012931	158	0.00287356	159/162	0.574713		1776	119	0.427365
Orin	one-step PCR	1	5955	4365	NA	NA	NA	co/co	0		237	128	0.299578	130	0.236287	126	0.198312	124	0.118143	128/128	0		1167	108	0.482434	114	0.460154	111	0.0214225	107	0.0145673	108/114	0.482434		537	162	0.988827	161	0.00744879	163	0.0018622	159	0.0018622	162/162	0.0018622		1591	119	0.447517
Ozenokurenai	one-step PCR	1	6755	5568	NA	NA	NA	co/co	0		637	98	0.508634	96	0.158556	128	0.0863422	130	0.0627943	98/128	0		1820	108	0.486813	114	0.452747	111	0.0214286	107	0.0115385	108/114	0.486813		492	159	0.97561	162	0.0162602	158	0.00813008	NA	NA	159/159	0.97561		2117	127	0.336797
Gala	one-step PCR	1	5573	4298	NA	NA	NA	co/co	0		852	98	0.679577	96	0.203052	100	0.0469484	94	0.0305164	98/98	0		1672	108	0.520933	114	0.438397	111	0.0155502	107	0.00897129	108/114	0.520933		3	162	1	NA	NA	NA	NA	NA	NA	null/null	0		1844	121	0.415401
Kio	one-step PCR	1	3560	2475	NA	NA	NA	co/co	0		128	128	0.25	126	0.242188	130	0.171875	122	0.101562	128/128	0		637	108	0.874411	114	0.0565149	111	0.0313972	105	0.021978	108/108	0.874411		312	162	1	NA	NA	NA	NA	NA	NA	162/162	0		885	119	0.40791
Kizashi	one-step PCR	1	6255	4803	NA	NA	NA	co/co	0		940	98	0.673404	96	0.187234	100	0.056383	94	0.0351064	98/98	0		1738	108	0.494822	114	0.452819	111	0.018412	107	0.0132336	108/114	0.494822		483	162	0.987578	161	0.0124224	NA	NA	NA	NA	162/162	0		1730	137	0.39422
Kitakami	one-step PCR	1	5922	5358	NA	NA	NA	co/co	0		294	128	0.333333	126	0.221088	130	0.204082	124	0.0986395	128/128	0		1341	114	0.482476	105	0.470544	111	0.0178971	113	0.00969426	105/114	0		918	159	0.565359	162	0.409586	158	0.00762527	174	0.00544662	159/162	0.565359		1893	119	0.419968
Kitaro	one-step PCR	1	6339	4936	NA	NA	NA	co/co	0		560	98	0.4875	96	0.125	126	0.0821429	128	0.0767857	98/128	0		1573	108	0.948506	105	0.0254291	107	0.0222505	104	0.00127146	108/108	0.948506		359	162	0.997214	161	0.00278552	NA	NA	NA	NA	162/162	0		1878	119	0.478168
Kinsei	one-step PCR	1	5718	5160	NA	NA	NA	co/co	0		342	128	0.260234	130	0.248538	126	0.166667	124	0.143275	128/128	0		1485	108	0.521886	105	0.452525	104	0.0127946	107	0.00942761	105/108	0.521886		514	159	0.990272	158	0.0077821	160	0.00194553	NA	NA	159/159	0.990272		1919	121	0.405419
Jonathan	one-step PCR	1	6799	4707	NA	NA	NA	co/co	0		756	98	0.493386	96	0.145503	128	0.0753968	130	0.0608466	98/128	0		1378	105	0.968795	104	0.0239478	108	0.00290276	102	0.00290276	105/105	0.00290276		525	162	0.992381	161	0.00571429	159	0.00190476	NA	NA	162/162	0.00190476		1727	137	0.396063
Kotaro	one-step PCR	1	6272	5089	NA	NA	NA	co/co	0		627	98	0.510367	96	0.151515	128	0.0717703	130	0.062201	98/128	0		1576	105	0.972716	104	0.017132	102	0.00507614	108	0.00253807	105/105	0.00253807		883	162	0.987542	161	0.011325	163	0.0011325	NA	NA	162/162	0		1598	133	0.334793
Golden Delicious	one-step PCR	1	6368	5271	NA	NA	NA	co/co	0		671	98	0.505216	96	0.14456	128	0.0730253	130	0.0700447	98/128	0		1659	108	0.504521	114	0.446655	111	0.0180832	105	0.0114527	108/114	0.504521		428	162	0.995327	161	0.0046729	NA	NA	NA	NA	162/162	0		2071	121	0.404635
Sansa	one-step PCR	1	6698	5492	NA	NA	NA	co/co	0		664	98	0.471386	96	0.149096	128	0.0873494	130	0.0768072	98/128	0		1837	114	0.934676	111	0.0359281	113	0.0217746	117	0.00272183	114/114	0		462	162	0.993506	161	0.00649351	NA	NA	NA	NA	162/162	0		2055	119	0.416058
Santaro	one-step PCR	1	7793	6337	NA	NA	NA	co/co	0		932	98	0.611588	96	0.14485	128	0.0515021	94	0.0396996	98/98/128	0		2053	108	0.338529	105	0.332197	114	0.290307	111	0.0131515	105/108/114	0.338529		772	162	0.992228	161	0.00777202	NA	NA	NA	NA	162/162	0		2265	121	0.316115
Shinano Gold	one-step PCR	1	5146	4331	NA	NA	NA	co/co	0		514	98	0.521401	96	0.122568	130	0.0758755	128	0.0700389	98/128	0		1369	108	0.956903	105	0.0197224	107	0.0182615	111	0.00219138	108/108	0.956903		318	162	0.987421	161	0.00943396	159	0.00314465	NA	NA	162/162	0.00314465		1808	119	0.486173
Shinano Sweet	one-step PCR	1	7036	5792	NA	NA	NA	co/co	0		747	98	0.514056	96	0.145917	128	0.0749665	130	0.0589023	98/128	0		1792	108	0.954799	105	0.0217634	107	0.0206473	111	0.00111607	108/108	0.954799		543	162	0.983425	161	0.0165746	NA	NA	NA	NA	162/162	0		2226	137	0.36478
Jonagold	one-step PCR	1	6876	4914	NA	NA	NA	co/co	0		624	98	0.339744	96	0.150641	128	0.108974	126	0.0849359	98/128/128	0		1560	108	0.33141	105	0.323077	114	0.305769	111	0.0147436	105/108/114	0.33141		520	162	0.986538	161	0.0115385	159	0.00192308	NA	NA	162/162	0.00192308		1651	121	0.32344
Sekaiich	one-step PCR	1	6931	5869	NA	NA	NA	co/co	0		776	98	0.448454	124	0.125	96	0.114691	122	0.0992268	98/124	0		1493	108	0.533155	105	0.445412	107	0.0107167	104	0.00669792	105/108	0.533155		1050	162	0.992381	161	0.00666667	160	0.000952381	NA	NA	162/162	0		2010	127	0.365174
Sensyu	one-step PCR	1	7708	6522	NA	NA	NA	co/co	0		785	98	0.504459	96	0.145223	128	0.0828025	130	0.0624204	98/128	0		1995	108	0.960902	107	0.0190476	105	0.0175439	111	0.00200501	108/108	0.960902		556	162	0.994604	161	0.00539568	NA	NA	NA	NA	162/162	0		2624	119	0.503811
Chinatsu	one-step PCR	1	5729	4944	NA	NA	NA	co/co	0		307	128	0.296417	130	0.234528	126	0.169381	124	0.120521	128/128	0		1268	114	0.505521	105	0.443218	111	0.022082	104	0.011041	105/114	0		828	162	0.987923	161	0.00845411	163	0.00241546	164	0.00120773	162/162	0		1644	119	0.493309
Tsugaru	one-step PCR	1	7477	6091	NA	NA	NA	co/co	0		912	98	0.505482	96	0.145833	128	0.0833333	130	0.0767544	98/128	0		2113	108	0.512068	105	0.462849	104	0.0113583	107	0.00851869	105/108	0.512068		16	162	1	NA	NA	NA	NA	NA	NA	null/null	0		2693	121	0.425176
Delicious	one-step PCR	1	6769	5722	2	128	1	co/co	0		387	124	0.248062	122	0.219638	120	0.103359	128	0.0981912	124/128	0		1522	105	0.478975	114	0.473062	111	0.0157687	113	0.0131406	105/114	0		961	159	0.533819	162	0.444329	174	0.0062435	158	0.0062435	159/162	0.533819		1820	127	0.326374
Hatsuaki	one-step PCR	1	8077	6139	NA	NA	NA	co/co	0		1284	98	0.704829	96	0.175234	94	0.046729	100	0.0397196	98/98	0		2044	108	0.518102	105	0.455969	104	0.0117417	107	0.00880626	105/108	0.518102		650	162	0.984615	161	0.0123077	163	0.00153846	159	0.00153846	162/162	0.00153846		2412	121	0.455638
Himekami	one-step PCR	1	8851	7363	1	128	1	co/co	0		871	98	0.529277	96	0.142365	128	0.0700344	130	0.065442	98/128	0		1964	108	0.510183	105	0.460794	104	0.0127291	107	0.0112016	105/108	0.510183		1519	162	0.990125	161	0.00921659	163	0.000658328	NA	NA	162/162	0		2340	119	0.482479
Fuji	one-step PCR	1	7359	6574	NA	NA	NA	co/co	0		521	124	0.241843	122	0.201536	128	0.134357	126	0.111324	124/128	0		1712	105	0.501168	108	0.471379	104	0.0140187	107	0.00817757	105/108	0.471379		1018	162	0.993124	161	0.00687623	NA	NA	NA	NA	162/162	0		2118	119	0.417375
Hokuto	one-step PCR	1	5815	4522	NA	NA	NA	co/co	0		368	124	0.282609	122	0.222826	120	0.138587	128	0.0788043	124/124/128	0		968	105	0.36157	108	0.328512	114	0.274793	107	0.00929752	105/108/114	0.328512		761	162	0.630749	159	0.34954	161	0.00919842	147	0.00394218	159/162	0.34954		1551	119	0.289491
Mutsu	one-step PCR	1	9372	7965	1	128	1	co/co	0		818	98	0.397311	96	0.127139	128	0.121027	130	0.091687	98/128/128	0		2233	108	0.648903	114	0.301388	105	0.0170175	107	0.0152262	108/108/114	0.648903		976	162	0.982582	161	0.0163934	160	0.00102459	NA	NA	162/162	0		3047	119	0.323269
Maypole	one-step PCR	1	8582	7829	1965	128	0.99084	Co/co	0.99084		365	128	0.29863	126	0.263014	130	0.131507	124	0.128767	128/128	0		1570	114	0.940764	111	0.033758	113	0.0146497	117	0.00382166	114/114	0		503	162	0.998012	161	0.00198807	NA	NA	NA	NA	162/162	0		2103	119	0.420352
Mori-no-kagayaki	one-step PCR	1	4651	2408	1	128	1	co/co	0		419	98	0.632458	96	0.214797	100	0.0668258	94	0.0429594	98/98	0		927	108	0.528587	105	0.448759	104	0.0107875	107	0.00647249	105/108	0.528587		19	162	0.894737	163	0.0526316	161	0.0526316	NA	NA	null/null	0		1013	121	0.370188
Yoko	one-step PCR	1	6813	5509	NA	NA	NA	co/co	0		776	98	0.525773	96	0.130155	128	0.0747423	130	0.0695876	98/128	0		1741	108	0.529006	105	0.446295	107	0.0126364	104	0.00804136	105/108	0.529006		580	162	0.993103	161	0.00689655	NA	NA	NA	NA	162/162	0		2052	121	0.499513
Ruby Sweet	one-step PCR	1	6735	6068	NA	NA	NA	co/co	0		583	120	0.370497	118	0.181818	128	0.108062	130	0.0703259	120/128	0		1417	114	0.500353	105	0.443896	111	0.0169372	113	0.0141143	105/114	0		1062	162	0.989642	161	0.0094162	163	0.00094162	NA	NA	162/162	0		1948	127	0.351643
Rose Pearl	one-step PCR	1	8305	6838	NA	NA	NA	co/co	0		828	100	0.507246	98	0.14372	128	0.0797101	130	0.0495169	100/128	0		1719	114	0.501454	105	0.460151	113	0.0116347	111	0.0116347	105/114	0		1343	162	0.991065	161	0.00893522	NA	NA	NA	NA	162/162	0		2324	125	0.366179
JM1	one-step PCR	1	5255	4155	NA	NA	NA	co/co	0		671	116	0.353204	120	0.23845	114	0.171386	118	0.135618	116/120	0.353204		1335	105	0.546816	114	0.413483	111	0.0127341	104	0.0127341	105/114	0		392	162	0.992347	161	0.00765306	NA	NA	NA	NA	162/162	0		938	125	0.673774
JM2	one-step PCR	1	7011	5367	NA	NA	NA	co/co	0		874	94	0.448513	120	0.218535	92	0.107551	118	0.0983982	94/120	0		1247	105	0.497995	114	0.458701	111	0.0176423	104	0.010425	105/114	0		911	162	0.497256	175	0.49506	174	0.00329308	176	0.00219539	162/175	0		1844	125	0.411605
JM5	one-step PCR	1	8933	7293	NA	NA	NA	co/co	0		1197	94	0.510443	124	0.10944	92	0.107769	122	0.0952381	94/124	0		1038	114	0.926782	111	0.0423892	113	0.0183044	117	0.00578035	114/114	0		1623	162	0.540357	175	0.451633	174	0.00554529	161	0.00184843	162/175	0		3011	121	0.382929
JM7	one-step PCR	1	6766	6339	NA	NA	NA	co/co	0		1292	116	0.352941	120	0.248452	118	0.151703	114	0.146285	116/120	0.352941		1244	114	0.914791	111	0.0530547	113	0.0233119	117	0.00321543	114/114	0		914	162	0.991247	161	0.00875274	NA	NA	NA	NA	162/162	0		1738	121	0.750288
JM8	one-step PCR	1	7845	5984	1	128	1	co/co	0		1205	94	0.517012	124	0.121162	122	0.0979253	92	0.0946058	94/124	0		2371	105	0.515816	114	0.440742	104	0.0126529	111	0.0118094	105/114	0		647	162	0.993818	161	0.00618238	NA	NA	NA	NA	162/162	0		1550	125	0.70129
Morioka 66	one-step PCR	1	7252	6300	1	128	1	co/co	0		498	128	0.291165	130	0.251004	126	0.178715	124	0.118474	128/128	0		1915	105	0.48564	114	0.466841	111	0.0177546	113	0.0120104	105/114	0		24	162	1	NA	NA	NA	NA	NA	NA	null/null	0		2761	121	0.431728
Beniminori	one-step PCR	1	7613	6057	NA	NA	NA	co/co	0		913	98	0.498357	96	0.152245	128	0.0777656	130	0.0744797	98/128	0		2046	108	0.953568	105	0.0210166	107	0.0190616	114	0.00244379	108/108	0.953568		27	162	0.962963	161	0.037037	NA	NA	NA	NA	null/null	0		2688	121	0.403646
Morioka 68	one-step PCR	1	8157	6640	NA	NA	NA	co/co	0		968	98	0.495868	96	0.131198	128	0.0836777	130	0.0692149	98/128	0		1894	108	0.504224	114	0.435586	111	0.0184794	107	0.0147835	108/114	0.504224		691	162	0.98987	161	0.0101302	NA	NA	NA	NA	162/162	0		2592	119	0.423225
Morioka 69	one-step PCR	1	6394	4768	1	128	1	co/co	0		1094	98	0.686472	96	0.200183	100	0.0393053	94	0.0310786	98/98	0		1478	114	0.483085	108	0.462788	113	0.014885	111	0.014885	108/114	0.462788		542	162	0.98893	161	0.00738007	159	0.00369004	NA	NA	162/162	0.00369004		1893	127	0.34654
Kinshu	one-step PCR	1	7226	5658	1	128	1	co/co	0		794	98	0.513854	96	0.141058	128	0.0617128	130	0.0566751	98/128	0		1513	108	0.526107	105	0.454065	104	0.0085922	107	0.00727032	105/108	0.526107		533	162	0.981238	161	0.0150094	175	0.00187617	159	0.00187617	162/162	0.00187617		2336	119	0.49786
Morioka 71	one-step PCR	1	5777	5051	NA	NA	NA	co/co	0		367	128	0.275204	130	0.264305	126	0.19891	124	0.119891	128/128	0		1367	105	0.976591	104	0.0160936	102	0.00365764	114	0.00146306	105/105	0		568	162	0.992958	161	0.00704225	NA	NA	NA	NA	162/162	0		1864	137	0.361052
Trajan	one-step PCR	1	4878	3965	1112	128	0.993705	Co/co	0.993705		375	98	0.509333	96	0.12	128	0.0613333	126	0.0613333	98/128	0		845	114	0.952663	111	0.0224852	113	0.0118343	117	0.00473373	114/114	0		227	162	0.991189	161	0.00881057	NA	NA	NA	NA	162/162	0		912	119	0.48136
Tuscan	one-step PCR	1	6663	4989	1521	128	0.993425	Co/co	0.993425		390	98	0.469231	96	0.112821	128	0.0871795	126	0.0641026	98/128	0		981	114	0.928644	111	0.0397554	113	0.0163099	117	0.00713558	114/114	0		320	162	0.984375	161	0.0125	160	0.003125	NA	NA	162/162	0		1225	119	0.484082
Telamon	one-step PCR	1	7203	6101	1642	128	0.992692	Co/co	0.992692		304	128	0.279605	130	0.269737	126	0.180921	124	0.108553	128/128	0		1133	108	0.495146	114	0.443954	111	0.0203001	107	0.0167696	108/114	0.495146		378	162	1	NA	NA	NA	NA	NA	NA	162/162	0		1607	137	0.344119
Gold Rush	one-step PCR	1	5622	4849	1	128	1	co/co	0		548	116	0.363139	114	0.193431	130	0.0839416	128	0.080292	116/128	0.363139		1435	105	0.518467	108	0.462718	107	0.00766551	104	0.00766551	105/108	0.462718		415	162	0.985542	161	0.00963855	163	0.00481928	NA	NA	162/162	0		1606	121	0.400996
Catarina	one-step PCR	1	7057	6196	1	128	1	co/co	0		705	116	0.360284	124	0.167376	114	0.151773	122	0.107801	116/124	0.360284		1392	105	0.966954	104	0.0201149	108	0.00646552	102	0.00359195	105/105	0.00646552		1017	162	0.984267	161	0.0147493	160	0.000983284	NA	NA	162/162	0		1847	117	0.456416
Akane	one-step PCR	2	4713	2816	NA	NA	NA	co/co	0		174	128	0.281609	130	0.252874	126	0.189655	124	0.109195	128/128	0		748	114	0.495989	105	0.450535	111	0.0227273	104	0.013369	105/114	0		440	162	0.988636	161	0.0113636	NA	NA	NA	NA	162/162	0		906	119	0.504415
Akibae	one-step PCR	2	4897	3369	NA	NA	NA	co/co	0		465	98	0.544086	96	0.103226	126	0.0709677	128	0.0537634	98/128	0		1023	108	0.525904	105	0.449658	107	0.0127077	104	0.0058651	105/108	0.525904		233	162	0.987124	161	0.0128755	NA	NA	NA	NA	162/162	0		1372	119	0.496356
McIntosh	one-step PCR	2	5563	3598	NA	NA	NA	co/co	0		224	128	0.361607	126	0.196429	130	0.1875	124	0.102679	128/128	0		1028	114	0.932879	111	0.036965	113	0.020428	117	0.00389105	114/114	0		291	162	0.993127	161	0.00687285	NA	NA	NA	NA	162/162	0		1363	119	0.438004
Iwakami	one-step PCR	2	6193	4481	NA	NA	NA	co/co	0		732	98	0.47541	124	0.121585	96	0.107923	122	0.101093	98/124	0		1296	105	0.975309	104	0.0131173	102	0.00848765	108	0.00154321	105/105	0.00154321		388	162	0.979381	161	0.0206186	NA	NA	NA	NA	162/162	0		1774	137	0.348365
Indo	one-step PCR	2	4348	2711	NA	NA	NA	co/co	0		323	98	0.566563	96	0.133127	128	0.0526316	126	0.0526316	98/128	0		793	108	0.513241	114	0.431274	111	0.0201765	105	0.0151324	108/114	0.513241		409	159	0.525672	162	0.464548	174	0.00488998	156	0.00244499	159/162	0.525672		950	119	0.413684
Orin	one-step PCR	2	3970	1498	NA	NA	NA	co/co	0		98	128	0.255102	126	0.234694	130	0.22449	124	0.112245	128/128	0		434	108	0.552995	114	0.398618	111	0.0184332	113	0.0138249	108/114	0.552995		183	162	0.994536	161	0.00546448	NA	NA	NA	NA	162/162	0		523	119	0.432122
Ozenokurenai	one-step PCR	2	4834	3253	NA	NA	NA	co/co	0		430	98	0.530233	96	0.130233	130	0.0744186	128	0.0697674	98/128	0		992	108	0.520161	114	0.434476	111	0.015121	107	0.0120968	108/114	0.520161		305	159	0.980328	162	0.0131148	158	0.00327869	157	0.00327869	159/159	0.980328		1251	137	0.334133
Gala	one-step PCR	2	5846	3651	1	128	1	co/co	0		671	98	0.688525	96	0.178838	100	0.0611028	94	0.0372578	98/98	0		1380	108	0.507246	114	0.444928	111	0.0130435	107	0.0130435	108/114	0.507246		4	162	0.75	159	0.25	NA	NA	NA	NA	null/null	0		1689	121	0.413854
Kio	one-step PCR	2	4654	2722	NA	NA	NA	co/co	0		148	128	0.324324	130	0.236486	126	0.195946	124	0.121622	128/128	0		789	108	0.945501	107	0.0278834	105	0.0215463	114	0.00126743	108/108	0.945501		370	162	0.991892	161	0.00810811	NA	NA	NA	NA	162/162	0		915	119	0.4
Kizashi	one-step PCR	2	8076	5851	NA	NA	NA	co/co	0		1344	98	0.686756	96	0.185268	100	0.0528274	94	0.0416667	98/98	0		2048	108	0.498047	114	0.449707	111	0.0161133	107	0.0117188	108/114	0.498047		633	162	0.992101	161	0.00789889	NA	NA	NA	NA	162/162	0		2180	137	0.38578
Kitakami	one-step PCR	2	7587	6704	NA	NA	NA	co/co	0		362	128	0.265193	130	0.21547	126	0.209945	124	0.143646	128/128	0		1612	114	0.480149	105	0.477667	111	0.0136476	113	0.0117866	105/114	0		1239	159	0.518967	162	0.460856	147	0.00887813	174	0.00564972	159/162	0.518967		2327	119	0.422003
Kitaro	one-step PCR	2	6753	4788	NA	NA	NA	co/co	0		618	98	0.5	96	0.165049	128	0.0889968	126	0.0533981	98/128	0		1438	108	0.959666	107	0.0180807	105	0.0180807	109	0.00278164	108/108	0.959666		349	162	0.991404	161	0.00859599	NA	NA	NA	NA	162/162	0		1956	119	0.485685
Kinsei	one-step PCR	2	6818	6008	NA	NA	NA	co/co	0		394	128	0.304569	130	0.238579	126	0.187817	124	0.129442	128/128	0		1719	108	0.487493	105	0.486911	107	0.0110529	104	0.00639907	105/108	0.487493		560	159	0.9875	158	0.0107143	160	0.00178571	NA	NA	159/159	0.9875		2268	121	0.39418
Jonathan	one-step PCR	2	5376	3457	NA	NA	NA	co/co	0		521	98	0.539347	96	0.145873	128	0.0652591	126	0.0575816	98/128	0		1152	105	0.971354	104	0.0217014	102	0.00434028	106	0.00260417	105/105	0		340	162	0.991176	161	0.00882353	NA	NA	NA	NA	162/162	0		1225	137	0.410612
Kotaro	one-step PCR	2	6203	5134	NA	NA	NA	co/co	0		622	98	0.503215	96	0.118971	128	0.085209	130	0.0771704	98/128	0		1601	105	0.973766	104	0.0218613	102	0.00249844	106	0.00187383	105/105	0		891	162	0.993266	161	0.00673401	NA	NA	NA	NA	162/162	0		1610	133	0.338509
Golden Delicious	one-step PCR	2	9791	7747	1	128	1	co/co	0		924	98	0.52381	96	0.160173	128	0.0714286	126	0.0530303	98/128	0		2446	108	0.479558	114	0.467702	111	0.0200327	113	0.0130826	108/114	0.479558		587	162	0.986371	161	0.0102215	159	0.00340716	NA	NA	162/162	0.00340716		3233	121	0.393133
Sansa	one-step PCR	2	7910	5928	NA	NA	NA	co/co	0		801	98	0.515605	96	0.147316	128	0.0749064	126	0.0486891	98/128	0		1779	114	0.937605	111	0.0393479	113	0.0174255	117	0.00168634	114/114	0		555	162	0.983784	161	0.0144144	163	0.0018018	NA	NA	162/162	0		2354	119	0.439252
Santaro	one-step PCR	2	7998	6229	NA	NA	NA	co/co	0		1031	98	0.56935	96	0.168768	100	0.0455868	130	0.0368574	98/98/128	0		1826	105	0.334064	108	0.317087	114	0.314348	111	0.0109529	105/108/114	0.317087		839	162	0.995232	161	0.00476758	NA	NA	NA	NA	162/162	0		2393	121	0.321772
Shinano Gold	one-step PCR	2	7803	6523	NA	NA	NA	co/co	0		834	98	0.509592	96	0.125899	128	0.0779376	130	0.0671463	98/128	0		1881	108	0.950558	107	0.0228602	105	0.0180755	109	0.00478469	108/108	0.950558		708	162	0.990113	161	0.00706215	164	0.00141243	160	0.00141243	162/162	0		2582	119	0.512006
Shinano Sweet	one-step PCR	2	8209	6578	NA	NA	NA	co/co	0		936	98	0.522436	96	0.145299	128	0.0758547	130	0.0630342	98/128	0		2001	108	0.950525	107	0.0274863	105	0.0174913	111	0.0009995	108/108	0.950525		724	162	0.993094	161	0.00552486	163	0.00138122	NA	NA	162/162	0		2469	137	0.354394
Jonagold	one-step PCR	2	3441	2349	NA	NA	NA	co/co	0		248	98	0.379032	128	0.16129	96	0.133065	130	0.0766129	98/128/128	0		778	108	0.327763	114	0.322622	105	0.309769	111	0.0167095	105/108/114	0.327763		277	162	0.99278	161	0.00722022	NA	NA	NA	NA	162/162	0		774	121	0.31137
Sekaiich	one-step PCR	2	6586	5437	NA	NA	NA	co/co	0		779	98	0.442875	96	0.143774	124	0.106547	122	0.0988447	98/124	0		1448	108	0.521409	105	0.458564	107	0.0103591	104	0.00483425	105/108	0.521409		1006	162	0.992048	161	0.00596421	163	0.00198807	NA	NA	162/162	0		1811	127	0.355052
Sensyu	one-step PCR	2	6271	5337	NA	NA	NA	co/co	0		662	98	0.450151	96	0.135952	128	0.0906344	130	0.0785498	98/128	0		1676	108	0.954654	107	0.0304296	105	0.0137232	109	0.000596659	108/108	0.954654		473	162	0.993658	161	0.00422833	163	0.00211416	NA	NA	162/162	0		2081	119	0.479097
Chinatsu	one-step PCR	2	8521	7050	NA	NA	NA	co/co	0		395	128	0.331646	130	0.18481	126	0.179747	124	0.111392	128/128	0		1952	114	0.501025	105	0.449283	111	0.0169057	113	0.0112705	105/114	0		1134	162	0.992945	161	0.00617284	163	0.000881834	NA	NA	162/162	0		2358	119	0.480492
Tsugaru	one-step PCR	2	8419	6631	NA	NA	NA	co/co	0		1104	98	0.51721	96	0.130435	128	0.0733696	130	0.0706522	98/128	0		2171	108	0.511746	105	0.469369	107	0.00875173	104	0.00598802	105/108	0.511746		7	162	1	NA	NA	NA	NA	NA	NA	null/null	0		2972	121	0.407133
Delicious	one-step PCR	2	5631	4284	NA	NA	NA	co/co	0		305	124	0.27541	122	0.183607	126	0.137705	120	0.121311	124/128	0		997	105	0.498495	114	0.449348	111	0.0260782	113	0.00902708	105/114	0		775	159	0.503226	162	0.473548	158	0.00774194	174	0.00516129	159/162	0.503226		1467	127	0.319018
Hatsuaki	one-step PCR	2	7601	5508	NA	NA	NA	co/co	0		1369	98	0.694668	96	0.183346	100	0.0504018	94	0.0379839	98/98	0		1707	108	0.499707	105	0.479203	107	0.0105448	104	0.00878735	105/108	0.499707		639	162	0.992175	161	0.00625978	163	0.00156495	NA	NA	162/162	0		2186	121	0.485819
Himekami	one-step PCR	2	8612	6916	NA	NA	NA	co/co	0		970	98	0.546392	96	0.125773	128	0.0773196	126	0.056701	98/128	0		1671	108	0.493716	105	0.477558	107	0.0143627	104	0.00897666	105/108	0.493716		1426	162	0.98878	161	0.00981767	163	0.000701262	159	0.000701262	162/162	0.000701262		2419	119	0.507648
Fuji	one-step PCR	2	6969	5830	NA	NA	NA	co/co	0		437	124	0.224256	122	0.20595	128	0.135011	126	0.116705	124/128	0		1510	105	0.488079	108	0.482119	104	0.0139073	107	0.0112583	105/108	0.482119		975	162	0.985641	161	0.014359	NA	NA	NA	NA	162/162	0		1880	119	0.448404
Hokuto	one-step PCR	2	3459	1475	NA	NA	NA	co/co	0		94	124	0.308511	122	0.265957	120	0.12766	126	0.0638298	124/124/128	0		349	105	0.335244	114	0.312321	108	0.30659	111	0.0229226	105/108/114	0.30659		247	162	0.595142	159	0.380567	174	0.00809717	161	0.00809717	159/162	0.380567		522	119	0.293103
Mutsu	one-step PCR	2	7263	6029	NA	NA	NA	co/co	0		616	98	0.373377	128	0.13961	130	0.133117	96	0.107143	98/128/128	0		1735	108	0.645533	114	0.297406	105	0.0207493	107	0.015562	108/108/114	0.645533		684	162	0.99269	161	0.00438596	163	0.00292398	NA	NA	162/162	0		2291	119	0.318202
Maypole	one-step PCR	2	9381	8251	2027	128	0.993587	Co/co	0.993587		405	128	0.323457	126	0.204938	124	0.167901	130	0.116049	128/128	0		1717	114	0.933023	111	0.0331974	113	0.022714	117	0.00349447	114/114	0		469	162	0.991471	161	0.00639659	163	0.0021322	NA	NA	162/162	0		2247	119	0.435692
Mori-no-kagayaki	one-step PCR	2	5203	2353	NA	NA	NA	co/co	0		588	98	0.693878	96	0.204082	100	0.0442177	94	0.0238095	98/98	0		825	105	0.534545	108	0.431515	104	0.0145455	107	0.0121212	105/108	0.431515		5	162	1	NA	NA	NA	NA	NA	NA	null/null	0		1094	121	0.403108
Yoko	one-step PCR	2	5403	4173	NA	NA	NA	co/co	0		664	98	0.527108	96	0.141566	128	0.0662651	126	0.0572289	98/128	0		1254	108	0.497608	105	0.480861	107	0.00877193	104	0.00717703	105/108	0.497608		439	162	1	NA	NA	NA	NA	NA	NA	162/162	0		1616	121	0.482673
Ruby Sweet	one-step PCR	2	6248	5446	NA	NA	NA	co/co	0		478	120	0.372385	118	0.188285	130	0.0899582	128	0.0857741	120/128	0		1214	114	0.499176	105	0.457166	111	0.0156507	104	0.0107084	105/114	0		969	162	0.98452	161	0.0134159	163	0.00206398	NA	NA	162/162	0		1803	127	0.372158
Rose Pearl	one-step PCR	2	6196	4908	NA	NA	NA	co/co	0		589	100	0.432937	98	0.162988	128	0.0933786	130	0.0696095	100/128	0		1237	114	0.49232	105	0.460792	111	0.0194018	104	0.0121261	105/114	0		948	162	0.994726	161	0.00421941	163	0.00105485	NA	NA	162/162	0		1712	125	0.377336
JM1	one-step PCR	2	4738	2118	NA	NA	NA	co/co	0		216	116	0.314815	120	0.263889	114	0.171296	118	0.12037	116/120	0.314815		322	114	0.468944	105	0.465839	104	0.0217391	113	0.0186335	105/114	0		126	162	0.992063	161	0.00793651	NA	NA	NA	NA	162/162	0		257	125	0.688716
JM2	one-step PCR	2	5222	4175	NA	NA	NA	co/co	0		641	94	0.438378	120	0.215289	92	0.110764	118	0.101404	94/120	0		1079	105	0.536608	114	0.415199	111	0.0166821	113	0.012975	105/114	0		620	175	0.535484	162	0.451613	174	0.00806452	161	0.00322581	162/175	0		1417	125	0.437544
JM5	one-step PCR	2	5527	4514	NA	NA	NA	co/co	0		741	94	0.506073	124	0.130904	92	0.0931174	122	0.0904184	94/124	0		713	114	0.925666	111	0.0462833	113	0.0154278	108	0.0056101	114/114	0.0056101		904	175	0.501106	162	0.490044	161	0.00663717	174	0.00221239	162/175	0		1836	121	0.389978
JM7	one-step PCR	2	9593	8662	NA	NA	NA	co/co	0		1743	116	0.360872	120	0.231784	118	0.171543	114	0.154905	116/120	0.360872		1799	114	0.931629	111	0.0416898	113	0.0183435	117	0.00277932	114/114	0		1229	162	0.985354	161	0.0113914	163	0.00162734	175	0.00081367	162/162	0		2359	121	0.762187
JM8	one-step PCR	2	5675	4356	1	128	1	co/co	0		1003	94	0.485543	124	0.109671	92	0.10668	122	0.105683	94/124	0		1630	105	0.519018	114	0.438037	111	0.0153374	113	0.00981595	105/114	0		514	162	0.988327	161	0.0077821	163	0.00389105	NA	NA	162/162	0		1119	125	0.680071
Morioka 66	one-step PCR	2	7155	5861	NA	NA	NA	co/co	0		477	128	0.32914	130	0.249476	126	0.174004	124	0.0712788	128/128	0		1720	105	0.472674	114	0.472093	111	0.019186	104	0.0145349	105/114	0		15	162	1	NA	NA	NA	NA	NA	NA	null/null	0		2576	121	0.430512
Beniminori	one-step PCR	2	6996	5383	NA	NA	NA	co/co	0		854	98	0.532787	96	0.140515	128	0.0679157	130	0.0632319	98/128	0		1752	108	0.954909	107	0.0228311	105	0.0188356	111	0.00171233	108/108	0.954909		11	162	1	NA	NA	NA	NA	NA	NA	null/null	0		2410	121	0.404149
Morioka 68	one-step PCR	2	6545	5171	1	128	1	co/co	0		730	98	0.528767	96	0.120548	128	0.0808219	130	0.0739726	98/128	0		1469	108	0.490129	114	0.450647	111	0.0163376	105	0.0156569	108/114	0.490129		533	162	0.981238	161	0.0168856	163	0.00187617	NA	NA	162/162	0		2088	119	0.427682
Morioka 69	one-step PCR	2	6589	4751	NA	NA	NA	co/co	0		1142	98	0.689142	96	0.202277	94	0.0411559	100	0.0394046	98/98	0		1476	108	0.501355	114	0.445122	111	0.0189702	113	0.0128726	108/114	0.501355		499	162	0.993988	161	0.00601202	NA	NA	NA	NA	162/162	0		1917	127	0.339593
Kinshu	one-step PCR	2	5315	3853	1	128	1	co/co	0		521	98	0.506718	96	0.12476	128	0.0902111	130	0.0633397	98/128	0		1110	108	0.488288	105	0.479279	107	0.0171171	104	0.0117117	105/108	0.488288		304	162	0.980263	161	0.0197368	NA	NA	NA	NA	162/162	0		1611	119	0.478585
Morioka 71	one-step PCR	2	7684	6614	NA	NA	NA	co/co	0		542	128	0.291513	130	0.236162	126	0.202952	124	0.095941	128/128	0		1837	105	0.972782	104	0.0201415	102	0.00381056	106	0.00108873	105/105	0		654	162	0.984709	161	0.0122324	163	0.00152905	160	0.00152905	162/162	0		2427	137	0.347342
Trajan	one-step PCR	2	9809	7311	1963	128	0.984717	Co/co	0.984717		713	98	0.478261	96	0.168303	128	0.0757363	126	0.0603086	98/128	0		1444	114	0.927978	111	0.033241	113	0.0290859	108	0.0034626	114/114	0.0034626		366	162	0.983607	161	0.0136612	163	0.00273224	NA	NA	162/162	0		2095	119	0.445823
Tuscan	one-step PCR	2	3988	3022	734	128	0.993188	Co/co	0.993188		270	98	0.444444	96	0.159259	128	0.103704	130	0.0851852	98/128	0		630	114	0.930159	111	0.0349206	113	0.0285714	117	0.0015873	114/114	0		151	162	1	NA	NA	NA	NA	NA	NA	162/162	0		902	119	0.477827
Telamon	one-step PCR	2	5504	4469	1099	128	0.992721	Co/co	0.992721		217	128	0.285714	126	0.225806	130	0.211982	124	0.115207	128/128	0		939	108	0.499468	114	0.445154	111	0.0244941	107	0.0106496	108/114	0.499468		298	162	0.989933	161	0.0100671	NA	NA	NA	NA	162/162	0		1173	127	0.349531
Gold Rush	one-step PCR	2	4183	3468	NA	NA	NA	co/co	0		371	116	0.374663	114	0.150943	130	0.0943396	128	0.0862534	116/128	0.374663		920	105	0.515217	108	0.461957	104	0.0141304	107	0.00543478	105/108	0.461957		283	162	0.985866	161	0.0106007	163	0.00353357	NA	NA	162/162	0		1237	121	0.413096
Catarina	one-step PCR	2	5084	4278	NA	NA	NA	co/co	0		503	116	0.395626	114	0.139165	124	0.125249	118	0.0755467	116/124	0.395626		894	105	0.958613	104	0.0268456	102	0.00894855	108	0.0033557	105/105	0.0033557		716	162	0.98743	161	0.00977654	163	0.0027933	NA	NA	162/162	0		1325	117	0.413585
7-4151x8-818_001	one-step PCR	1	3688	2240	NA	NA	NA	co/co	0		214	116	0.457944	114	0.168224	128	0.0794393	126	0.0747664	116/128	0.457944		545	108	0.941284	107	0.0311927	105	0.0256881	102	0.00183486	108/108	0.941284		359	162	0.991643	161	0.00835655	NA	NA	NA	NA	162/162	0		673	119	0.796434
7-4151x8-818_002	one-step PCR	1	2920	1942	629	128	0.99682	Co/co	0.99682		141	116	0.439716	114	0.170213	130	0.113475	118	0.070922	116/128	0.439716		332	105	0.548193	114	0.409639	111	0.0150602	113	0.0120482	105/114	0		125	162	0.984	163	0.008	161	0.008	NA	NA	162/162	0		382	119	0.481675
7-4151x8-818_003	one-step PCR	1	3714	2420	685	128	0.986861	Co/co	0.986861		180	116	0.466667	114	0.161111	130	0.0944444	128	0.0555556	116/128	0.466667		393	108	0.478372	114	0.475827	107	0.0152672	111	0.0101781	108/114	0.478372		220	162	0.972727	161	0.0227273	163	0.00454545	NA	NA	162/162	0		558	119	0.811828
7-4151x8-818_004	one-step PCR	1	3018	2455	NA	NA	NA	co/co	0		321	116	0.433022	114	0.149533	130	0.0903427	128	0.0716511	116/128	0.433022		706	108	0.96034	107	0.0212465	105	0.0127479	111	0.00283286	108/108	0.96034		179	162	0.977654	163	0.0111732	161	0.0111732	NA	NA	162/162	0		850	117	0.454118
7-4151x8-818_005	one-step PCR	1	3227	2640	851	128	0.989424	Co/co	0.989424		187	116	0.44385	114	0.171123	130	0.0695187	126	0.0588235	116/128	0.44385		474	114	0.476793	108	0.455696	111	0.0295359	105	0.0168776	108/114	0.455696		123	162	0.98374	163	0.00813008	161	0.00813008	NA	NA	162/162	0		564	119	0.498227
7-4151x8-818_006	one-step PCR	1	2662	2121	697	128	0.988522	Co/co	0.988522		120	116	0.433333	128	0.183333	114	0.108333	126	0.0666667	116/128	0.433333		354	114	0.502825	108	0.463277	111	0.0112994	107	0.00847458	108/114	0.463277		104	162	0.980769	163	0.00961538	161	0.00961538	NA	NA	162/162	0		480	119	0.514583
7-4151x8-818_007	one-step PCR	1	4194	2813	849	128	0.991755	Co/co	0.991755		230	116	0.4	114	0.191304	128	0.0782609	112	0.0782609	116/128	0.4		455	114	0.50989	108	0.432967	111	0.0263736	105	0.010989	108/114	0.432967		290	162	0.982759	161	0.0172414	NA	NA	NA	NA	162/162	0		526	117	0.494297
7-4151x8-818_008	one-step PCR	1	2672	1890	NA	NA	NA	co/co	0		198	116	0.419192	114	0.156566	130	0.136364	128	0.10101	116/128	0.419192		545	108	0.948624	107	0.0348624	105	0.0146789	102	0.00183486	108/108	0.948624		207	162	0.985507	161	0.0144928	NA	NA	NA	NA	162/162	0		598	119	0.513378
7-4151x8-818_009	one-step PCR	1	3967	2419	NA	NA	NA	co/co	0		245	116	0.432653	114	0.191837	130	0.0816327	128	0.0571429	116/128	0.432653		649	108	0.967643	107	0.0169492	105	0.0123267	111	0.00154083	108/108	0.967643		196	162	0.989796	161	0.0102041	NA	NA	NA	NA	162/162	0		888	117	0.470721
7-4151x8-818_010	one-step PCR	1	2156	1058	353	128	0.994334	Co/co	0.994334		67	116	0.522388	114	0.119403	130	0.104478	128	0.0895522	116/128	0		182	105	0.516484	114	0.406593	102	0.0274725	113	0.0164835	105/114	0		71	162	0.985915	161	0.0140845	NA	NA	NA	NA	162/162	0		207	119	0.497585
7-4151x8-818_011	one-step PCR	1	4951	3630	NA	NA	NA	co/co	0		420	116	0.459524	114	0.202381	128	0.0642857	112	0.05	116/128	0.459524		982	108	0.960285	107	0.0254582	105	0.0132383	109	0.00101833	108/108	0.960285		330	162	0.981818	161	0.0181818	NA	NA	NA	NA	162/162	0		1295	117	0.432432
7-4151x8-818_012	one-step PCR	1	2500	1241	NA	NA	NA	co/co	0		161	116	0.385093	114	0.186335	128	0.0931677	130	0.0807453	116/128	0.385093		264	105	0.526515	108	0.454545	104	0.0113636	111	0.00378788	105/108	0.454545		210	162	0.985714	161	0.0142857	NA	NA	NA	NA	162/162	0		370	117	0.497297
7-4151x8-818_013	one-step PCR	1	3403	2019	609	128	0.988506	Co/co	0.988506		155	116	0.483871	114	0.129032	130	0.083871	128	0.0516129	116/128	0.483871		363	105	0.586777	114	0.366391	113	0.0192837	104	0.0137741	105/114	0		107	162	1	NA	NA	NA	NA	NA	NA	162/162	0		440	119	0.497727
7-4151x8-818_014	one-step PCR	1	2299	1353	377	128	0.997347	Co/co	0.997347		82	116	0.426829	128	0.146341	114	0.134146	130	0.0609756	116/128	0		191	105	0.617801	114	0.34555	113	0.0104712	111	0.0104712	105/114	0		146	162	0.986301	161	0.0136986	NA	NA	NA	NA	162/162	0		344	117	0.494186
7-4151x8-818_015	one-step PCR	1	3585	2525	764	128	0.990838	Co/co	0.990838		169	116	0.414201	114	0.236686	128	0.0828402	126	0.0710059	116/128	0.414201		449	114	0.494432	105	0.452116	111	0.0200445	104	0.0111359	105/114	0		141	162	0.978723	161	0.0212766	NA	NA	NA	NA	162/162	0		567	119	0.469136
7-4151x8-818_016	one-step PCR	1	2635	2084	NA	NA	NA	co/co	0		249	116	0.401606	114	0.208835	128	0.0963855	130	0.0763052	116/128	0.401606		576	105	0.536458	108	0.442708	104	0.0121528	107	0.00520833	105/108	0.442708		148	162	0.986486	161	0.0135135	NA	NA	NA	NA	162/162	0		764	117	0.412304
7-4151x8-818_017	one-step PCR	1	4396	3462	NA	NA	NA	co/co	0		366	116	0.396175	114	0.180328	130	0.0901639	128	0.0846995	116/128	0.396175		1020	108	0.962745	107	0.0176471	105	0.0176471	109	0.00196078	108/108	0.962745		231	162	0.987013	161	0.012987	NA	NA	NA	NA	162/162	0		1243	117	0.448109
7-4151x8-818_018	one-step PCR	1	3912	3658	1	128	1	co/co	0		360	116	0.444444	114	0.180556	128	0.0944444	130	0.0722222	116/128	0.444444		944	105	0.505297	108	0.471398	104	0.0116525	107	0.0105932	105/108	0.471398		626	162	0.990415	161	0.00958466	NA	NA	NA	NA	162/162	0		1140	119	0.824561
7-4151x8-818_019	one-step PCR	1	3132	2038	561	128	0.994652	Co/co	0.994652		112	116	0.4375	114	0.169643	112	0.0803571	128	0.0714286	116/128	0.4375		295	105	0.494915	114	0.464407	113	0.020339	111	0.0101695	105/114	0		219	162	0.995434	161	0.00456621	NA	NA	NA	NA	162/162	0		484	119	0.78719
7-4151x8-818_020	one-step PCR	1	2337	1824	559	128	0.987478	Co/co	0.987478		106	116	0.386792	114	0.216981	130	0.0943396	112	0.0943396	116/128	0.386792		307	105	0.495114	114	0.446254	111	0.0260586	104	0.0130293	105/114	0		104	162	0.980769	161	0.0192308	NA	NA	NA	NA	162/162	0		441	117	0.399093
7-4151x8-818_021	one-step PCR	1	2993	1527	NA	NA	NA	co/co	0		142	116	0.415493	128	0.126761	114	0.126761	130	0.084507	116/128	0.415493		377	105	0.519894	108	0.453581	107	0.0132626	104	0.0132626	105/108	0.453581		201	162	0.995025	161	0.00497512	NA	NA	NA	NA	162/162	0		524	117	0.517176
7-4151x8-818_022	one-step PCR	1	2767	2057	NA	NA	NA	co/co	0		236	116	0.411017	114	0.207627	128	0.0974576	130	0.0508475	116/128	0.411017		604	108	0.94702	107	0.0347682	105	0.0165563	111	0.00165563	108/108	0.94702		144	162	0.993056	161	0.00694444	NA	NA	NA	NA	162/162	0		718	119	0.486072
7-4151x8-818_023	one-step PCR	1	4282	3810	1201	128	0.994172	Co/co	0.994172		270	116	0.477778	114	0.188889	128	0.0851852	130	0.0481481	116/128	0.477778		693	108	0.506494	114	0.443001	111	0.021645	113	0.012987	108/114	0.506494		160	162	0.9875	161	0.0125	NA	NA	NA	NA	162/162	0		914	119	0.503282
7-4151x8-818_024	one-step PCR	1	2869	2068	NA	NA	NA	co/co	0		237	116	0.379747	114	0.164557	128	0.126582	130	0.0970464	116/128	0.379747		589	105	0.487267	108	0.483871	107	0.0135823	104	0.0135823	105/108	0.483871		182	162	0.983516	161	0.0164835	NA	NA	NA	NA	162/162	0		712	117	0.411517
7-4151x8-818_025	one-step PCR	1	4087	2925	856	128	0.992991	Co/co	0.992991		196	116	0.423469	114	0.183673	128	0.0918367	130	0.0663265	116/128	0.423469		441	105	0.517007	114	0.44898	113	0.0136054	111	0.00907029	105/114	0		311	162	0.996785	161	0.00321543	NA	NA	NA	NA	162/162	0		593	119	0.787521
7-4151x8-818_026	one-step PCR	1	3089	2234	726	128	0.991736	Co/co	0.991736		131	116	0.51145	114	0.152672	130	0.0839695	128	0.0458015	116/128	0.51145		368	114	0.472826	105	0.472826	113	0.0190217	111	0.0190217	105/114	0		129	162	0.976744	161	0.0232558	NA	NA	NA	NA	162/162	0		464	119	0.461207
7-4151x8-818_027	one-step PCR	1	3344	2190	NA	NA	NA	co/co	0		252	116	0.25	114	0.15873	128	0.146825	130	0.0912698	116/128	0.25		612	108	0.563725	105	0.403595	107	0.0163399	104	0.0147059	105/108	0.563725		154	162	0.980519	161	0.0194805	NA	NA	NA	NA	162/162	0		781	121	0.487836
7-4151x8-818_028	one-step PCR	1	2526	1793	602	128	0.990033	Co/co	0.990033		120	116	0.383333	114	0.2	130	0.0916667	118	0.0666667	116/128	0.383333		322	105	0.518634	114	0.419255	113	0.0217391	111	0.0186335	105/114	0		68	162	0.985294	161	0.0147059	NA	NA	NA	NA	162/162	0		362	117	0.422652
7-4151x8-818_029	one-step PCR	1	3576	2602	NA	NA	NA	co/co	0		249	116	0.405622	114	0.180723	128	0.0963855	112	0.060241	116/128	0.405622		644	105	0.543478	108	0.436335	104	0.0108696	107	0.00776398	105/108	0.436335		422	162	0.988152	161	0.0118483	NA	NA	NA	NA	162/162	0		842	119	0.787411
7-4151x8-818_030	one-step PCR	1	3626	3110	NA	NA	NA	co/co	0		282	116	0.429078	114	0.134752	128	0.0957447	130	0.0921986	116/128	0.429078		975	108	0.961026	105	0.0194872	107	0.0164103	111	0.00102564	108/108	0.961026		188	162	0.989362	161	0.0106383	NA	NA	NA	NA	162/162	0		1162	117	0.410499
7-4151x8-818_031	one-step PCR	1	3176	2089	625	128	0.9888	Co/co	0.9888		139	116	0.431655	114	0.115108	130	0.100719	128	0.0863309	116/128	0.431655		286	108	0.534965	114	0.398601	105	0.027972	111	0.013986	108/114	0.534965		282	162	1	NA	NA	NA	NA	NA	NA	162/162	0		395	119	0.779747
7-4151x8-818_032	one-step PCR	1	3622	2786	903	128	0.986711	Co/co	0.986711		220	116	0.386364	114	0.236364	128	0.0863636	130	0.0772727	116/128	0.386364		444	105	0.490991	114	0.468468	111	0.018018	113	0.00900901	105/114	0		129	162	0.992248	161	0.00775194	NA	NA	NA	NA	162/162	0		592	121	0.440878
7-4151x8-818_033	one-step PCR	1	4037	2333	671	128	0.985097	Co/co	0.985097		163	116	0.435583	114	0.159509	128	0.104294	130	0.0736196	116/128	0.435583		397	108	0.483627	114	0.463476	111	0.02267	107	0.0151134	108/114	0.483627		282	162	0.985816	161	0.0106383	163	0.0035461	NA	NA	162/162	0		404	119	0.811881
7-4151x8-818_034	one-step PCR	1	3069	1928	546	128	0.989011	Co/co	0.989011		138	116	0.5	114	0.181159	128	0.0724638	122	0.0507246	116/128	0.5		336	114	0.488095	105	0.443452	111	0.0238095	104	0.014881	105/114	0		108	162	1	NA	NA	NA	NA	NA	NA	162/162	0		432	119	0.486111
7-4151x8-818_035	one-step PCR	1	4395	3007	NA	NA	NA	co/co	0		327	116	0.422018	114	0.155963	128	0.0917431	130	0.0764526	116/128	0.422018		863	108	0.947856	105	0.0289687	107	0.0196987	109	0.0023175	108/108	0.947856		267	162	0.962547	161	0.0224719	163	0.00749064	164	0.00374532	162/162	0		978	119	0.453988
7-4151x8-818_036	one-step PCR	1	3406	2880	776	128	0.992268	Co/co	0.992268		191	116	0.47644	114	0.157068	128	0.0994764	130	0.052356	116/128	0.47644		475	105	0.517895	114	0.435789	111	0.0273684	104	0.0105263	105/114	0		299	162	0.986622	161	0.0133779	NA	NA	NA	NA	162/162	0		611	119	0.446809
7-4151x8-818_037	one-step PCR	1	3998	2931	NA	NA	NA	co/co	0		306	116	0.395425	114	0.19281	130	0.0980392	128	0.0882353	116/128	0.395425		765	108	0.966013	105	0.0222222	107	0.0117647	NA	NA	108/108	0.966013		495	162	0.987879	161	0.00808081	163	0.0020202	160	0.0020202	162/162	0		858	119	0.810023
7-4151x8-818_038	one-step PCR	1	2510	883	NA	NA	NA	co/co	0		88	116	0.431818	128	0.147727	114	0.102273	126	0.0909091	116/128	0		240	108	0.520833	105	0.441667	104	0.0208333	107	0.0166667	105/108	0.520833		94	162	1	NA	NA	NA	NA	NA	NA	162/162	0		284	119	0.573944
7-4151x8-818_039	one-step PCR	1	3086	1220	NA	NA	NA	co/co	0		137	116	0.343066	114	0.233577	128	0.0729927	130	0.0656934	116/128	0.343066		278	108	0.964029	107	0.0143885	105	0.0143885	109	0.00359712	108/108	0.964029		203	162	0.995074	161	0.00492611	NA	NA	NA	NA	162/162	0		374	119	0.451872
7-4151x8-818_040	one-step PCR	1	3914	2910	845	128	0.991716	Co/co	0.991716		154	116	0.545455	114	0.181818	112	0.0584416	128	0.0519481	116/128	0.545455		494	105	0.548583	114	0.394737	111	0.0222672	113	0.0101215	105/114	0		291	162	0.996564	161	0.00343643	NA	NA	NA	NA	162/162	0		588	119	0.79932
7-4151x8-818_041	one-step PCR	1	4414	3898	1118	128	0.987478	Co/co	0.987478		273	116	0.424908	114	0.194139	130	0.102564	128	0.0586081	116/128	0.424908		624	105	0.509615	114	0.455128	104	0.00961538	113	0.00801282	105/114	0		379	162	0.986807	161	0.0131926	NA	NA	NA	NA	162/162	0		861	119	0.801394
7-4151x8-818_042	one-step PCR	1	4236	2998	NA	NA	NA	co/co	0		289	116	0.411765	114	0.176471	128	0.110727	130	0.0622837	116/128	0.411765		757	108	0.949802	107	0.0237781	105	0.0237781	109	0.001321	108/108	0.949802		469	162	0.989339	161	0.010661	NA	NA	NA	NA	162/162	0		925	117	0.485405
7-4151x8-818_043	one-step PCR	1	3187	1794	NA	NA	NA	co/co	0		206	116	0.383495	114	0.179612	128	0.121359	130	0.0728155	116/128	0.383495		479	105	0.555324	108	0.407098	104	0.0229645	107	0.00835073	105/108	0.407098		167	162	1	NA	NA	NA	NA	NA	NA	162/162	0		610	119	0.488525
7-4151x8-818_044	one-step PCR	1	3608	2496	713	128	0.98878	Co/co	0.98878		197	116	0.456853	114	0.152284	128	0.106599	118	0.0609137	116/128	0.456853		375	114	0.512	108	0.437333	111	0.0186667	113	0.016	108/114	0.437333		125	162	0.984	161	0.016	NA	NA	NA	NA	162/162	0		611	117	0.440262
7-4151x8-818_045	one-step PCR	1	3864	1943	NA	NA	NA	co/co	0		243	116	0.411523	114	0.148148	130	0.090535	128	0.090535	116/128	0.411523		567	105	0.511464	108	0.449735	107	0.0141093	104	0.0141093	105/108	0.449735		151	162	0.993377	161	0.00662252	NA	NA	NA	NA	162/162	0		627	117	0.443381
7-4151x8-818_046	one-step PCR	1	3984	2489	NA	NA	NA	co/co	0		258	116	0.445736	114	0.162791	128	0.0968992	130	0.0658915	116/128	0.445736		686	108	0.953353	107	0.0247813	105	0.0174927	109	0.00291545	108/108	0.953353		169	162	0.976331	161	0.0236686	NA	NA	NA	NA	162/162	0		923	119	0.47779
7-4151x8-818_047	one-step PCR	1	4712	3581	1129	128	0.9876	Co/co	0.9876		267	116	0.411985	114	0.179775	130	0.11985	128	0.0786517	116/128	0.411985		577	108	0.52513	114	0.428076	113	0.0138648	111	0.0138648	108/114	0.52513		167	162	0.982036	161	0.0179641	NA	NA	NA	NA	162/162	0		791	119	0.465234
7-4151x8-818_048	one-step PCR	1	3966	3025	NA	NA	NA	co/co	0		291	116	0.467354	114	0.14433	128	0.0893471	130	0.0721649	116/128	0.467354		718	108	0.95961	107	0.0236769	105	0.0139276	111	0.00139276	108/108	0.95961		433	162	0.981524	161	0.0184758	NA	NA	NA	NA	162/162	0		1005	117	0.502488
7-4151x8-818_049	one-step PCR	1	3555	2954	932	128	0.990343	Co/co	0.990343		194	116	0.376289	114	0.175258	128	0.128866	130	0.0979381	116/128	0.376289		514	105	0.501946	114	0.453307	111	0.0194553	113	0.0136187	105/114	0		172	162	0.994186	161	0.00581395	NA	NA	NA	NA	162/162	0		661	119	0.503782
7-4151x8-818_050	one-step PCR	1	3404	2603	782	128	0.983376	Co/co	0.983376		164	116	0.45122	114	0.152439	128	0.0914634	112	0.0670732	116/128	0.45122		399	108	0.531328	114	0.433584	113	0.0125313	107	0.0075188	108/114	0.531328		261	162	1	NA	NA	NA	NA	NA	NA	162/162	0		553	119	0.797468
7-4151x8-818_051	one-step PCR	1	3195	1657	NA	NA	NA	co/co	0		187	116	0.417112	114	0.15508	130	0.128342	128	0.0695187	116/128	0.417112		475	105	0.505263	108	0.456842	107	0.0168421	104	0.0105263	105/108	0.456842		149	162	0.986577	163	0.00671141	161	0.00671141	NA	NA	162/162	0		522	117	0.404215
7-4151x8-818_052	one-step PCR	1	3019	2138	NA	NA	NA	co/co	0		231	116	0.419913	114	0.168831	126	0.0865801	128	0.0779221	116/128	0.419913		574	105	0.515679	108	0.461672	104	0.0121951	107	0.00696864	105/108	0.461672		319	162	0.99373	161	0.00626959	NA	NA	NA	NA	162/162	0		637	117	0.467818
7-4151x8-818_053	one-step PCR	1	3278	2575	NA	NA	NA	co/co	0		329	116	0.462006	114	0.191489	130	0.0820669	128	0.0607903	116/128	0.462006		692	108	0.492775	105	0.481214	107	0.0130058	102	0.00722543	105/108	0.492775		182	162	0.994505	161	0.00549451	NA	NA	NA	NA	162/162	0		926	117	0.439525
7-4151x8-818_054	one-step PCR	1	3175	2386	776	128	0.994845	Co/co	0.994845		175	98	0.548571	96	0.137143	128	0.0857143	130	0.0628571	98/128	0		437	105	0.569794	114	0.389016	111	0.0160183	113	0.00915332	105/114	0		223	162	0.995516	161	0.0044843	NA	NA	NA	NA	162/162	0		504	119	0.809524
7-4151x8-818_055	one-step PCR	1	2705	1339	394	128	0.994924	Co/co	0.994924		107	98	0.420561	96	0.149533	130	0.102804	128	0.0747664	98/128	0		178	108	0.522472	114	0.432584	111	0.0224719	113	0.011236	108/114	0.522472		182	162	0.989011	161	0.010989	NA	NA	NA	NA	162/162	0		282	119	0.79078
7-4151x8-818_056	one-step PCR	1	2582	1219	NA	NA	NA	co/co	0		172	98	0.5	96	0.116279	128	0.0930233	130	0.0639535	98/128	0		372	108	0.521505	105	0.446237	107	0.0107527	104	0.0107527	105/108	0.521505		119	162	0.991597	161	0.00840336	NA	NA	NA	NA	162/162	0		395	117	0.422785
7-4151x8-818_057	one-step PCR	1	2709	1884	NA	NA	NA	co/co	0		250	98	0.544	96	0.144	128	0.104	130	0.052	98/128	0		526	105	0.5	108	0.479087	107	0.013308	104	0.00570342	105/108	0.479087		209	162	0.961722	161	0.0382775	NA	NA	NA	NA	162/162	0		745	117	0.452349
7-4151x8-818_058	one-step PCR	1	2768	1479	NA	NA	NA	co/co	0		209	98	0.507177	96	0.177033	128	0.0669856	130	0.0574163	98/128	0		462	108	0.950216	107	0.025974	105	0.0194805	102	0.004329	108/108	0.950216		138	162	0.985507	161	0.0144928	NA	NA	NA	NA	162/162	0		558	121	0.426523
7-4151x8-818_059	one-step PCR	1	3068	2414	854	128	0.987119	Co/co	0.987119		231	98	0.606061	96	0.112554	128	0.0692641	130	0.04329	98/128	0		438	108	0.513699	114	0.43379	105	0.0228311	111	0.0136986	108/114	0.513699		138	162	0.978261	161	0.0217391	NA	NA	NA	NA	162/162	0		536	117	0.479478
7-4151x8-818_060	one-step PCR	1	3361	2626	958	128	0.989562	Co/co	0.989562		224	98	0.522321	96	0.129464	128	0.0758929	130	0.0669643	98/128	0		467	114	0.501071	108	0.436831	111	0.0214133	113	0.0171306	108/114	0.436831		135	162	0.992593	161	0.00740741	NA	NA	NA	NA	162/162	0		568	117	0.424296
7-4151x8-818_061	one-step PCR	1	3491	2984	920	128	0.986957	Co/co	0.986957		244	98	0.516393	96	0.139344	130	0.102459	128	0.0696721	98/128	0		527	105	0.504744	114	0.462998	111	0.0113852	113	0.0056926	105/114	0		321	162	0.987539	161	0.00934579	163	0.00311526	NA	NA	162/162	0		656	117	0.478659
7-4151x8-818_062	one-step PCR	1	3061	2256	7	128	0.857143	co/co	0		269	98	0.505576	96	0.156134	128	0.100372	130	0.0557621	98/128	0		573	105	0.516579	108	0.455497	104	0.0139616	114	0.0069808	105/108	0.455497		397	162	0.984887	161	0.0151134	NA	NA	NA	NA	162/162	0		763	119	0.790301
7-4151x8-818_063	one-step PCR	1	3667	2815	874	128	0.989703	Co/co	0.989703		205	98	0.536585	96	0.126829	128	0.0829268	130	0.0731707	98/128	0		505	105	0.522772	114	0.441584	104	0.0178218	111	0.00990099	105/114	0		304	162	0.993421	161	0.00657895	NA	NA	NA	NA	162/162	0		553	119	0.797468
7-4151x8-818_064	one-step PCR	1	3601	2628	834	128	0.991607	Co/co	0.991607		218	98	0.582569	96	0.123853	130	0.0642202	128	0.0458716	98/128	0		477	105	0.473795	114	0.471698	111	0.0209644	113	0.0146751	105/114	0		134	162	0.992537	161	0.00746269	NA	NA	NA	NA	162/162	0		636	119	0.449686
7-4151x8-818_065	one-step PCR	1	3974	2759	NA	NA	NA	co/co	0		322	98	0.512422	96	0.145963	130	0.0714286	126	0.0621118	98/128	0		737	108	0.962008	107	0.0203528	105	0.0122117	102	0.0027137	108/108	0.962008		440	162	0.988636	161	0.0113636	NA	NA	NA	NA	162/162	0		953	119	0.81532
7-4151x8-818_066	one-step PCR	1	3696	3075	1021	128	0.992165	Co/co	0.992165		212	98	0.599057	96	0.122642	128	0.0707547	130	0.0613208	98/128	0		546	105	0.501832	114	0.448718	111	0.0201465	104	0.0128205	105/114	0		289	162	0.989619	161	0.0103806	NA	NA	NA	NA	162/162	0		655	117	0.483969
7-4151x8-818_001	one-step PCR	2	4377	2856	1	128	1	co/co	0		242	116	0.384298	114	0.177686	130	0.0950413	128	0.0661157	116/128	0.384298		741	108	0.956815	105	0.022942	107	0.0175439	109	0.00134953	108/108	0.956815		453	162	0.984547	161	0.013245	163	0.00220751	NA	NA	162/162	0		924	119	0.797619
7-4151x8-818_002	one-step PCR	2	4202	3006	939	128	0.99148	Co/co	0.99148		244	116	0.393443	114	0.139344	130	0.114754	128	0.106557	116/128	0.393443		465	105	0.513978	114	0.447312	104	0.0129032	113	0.00860215	105/114	0		165	162	0.987879	161	0.0121212	NA	NA	NA	NA	162/162	0		649	119	0.460709
7-4151x8-818_003	one-step PCR	2	4067	2777	829	128	0.985525	Co/co	0.985525		178	116	0.426966	114	0.157303	130	0.0955056	128	0.0842697	116/128	0.426966		457	114	0.496718	108	0.442013	111	0.0196937	105	0.0153173	108/114	0.442013		290	162	0.989655	161	0.0103448	NA	NA	NA	NA	162/162	0		563	119	0.818828
7-4151x8-818_004	one-step PCR	2	4740	3876	NA	NA	NA	co/co	0		495	116	0.414141	114	0.206061	128	0.0909091	130	0.0808081	116/128	0.414141		1098	108	0.966302	107	0.0182149	105	0.0145719	111	0.000910747	108/108	0.966302		301	162	0.980066	161	0.0166113	159	0.00332226	NA	NA	162/162	0.00332226		1358	117	0.423417
7-4151x8-818_005	one-step PCR	2	6621	4321	1291	128	0.990705	Co/co	0.990705		342	116	0.473684	114	0.169591	130	0.0818713	128	0.0760234	116/128	0.473684		782	108	0.487212	114	0.461637	111	0.0179028	107	0.0127877	108/114	0.487212		233	162	0.987124	161	0.0128755	NA	NA	NA	NA	162/162	0		1006	119	0.49006
7-4151x8-818_006	one-step PCR	2	4324	3292	987	128	0.992908	Co/co	0.992908		263	116	0.387833	114	0.201521	128	0.095057	130	0.0646388	116/128	0.387833		562	108	0.510676	114	0.441281	111	0.0213523	107	0.0088968	108/114	0.510676		176	162	0.994318	161	0.00568182	NA	NA	NA	NA	162/162	0		733	119	0.470668
7-4151x8-818_007	one-step PCR	2	6218	4356	1134	128	0.987654	Co/co	0.987654		290	116	0.382759	114	0.196552	130	0.0896552	128	0.0862069	116/128	0.382759		736	108	0.52038	114	0.421196	107	0.017663	111	0.0163043	108/114	0.52038		462	162	0.989177	161	0.0108225	NA	NA	NA	NA	162/162	0		980	117	0.473469
7-4151x8-818_008	one-step PCR	2	4018	2868	NA	NA	NA	co/co	0		324	116	0.425926	114	0.185185	128	0.0771605	130	0.0740741	116/128	0.425926		764	108	0.956806	107	0.0183246	105	0.0183246	104	0.0026178	108/108	0.956806		282	162	0.985816	161	0.0106383	163	0.0035461	NA	NA	162/162	0		988	119	0.497976
7-4151x8-818_009	one-step PCR	2	5584	3430	1	128	1	co/co	0		331	116	0.432024	114	0.175227	128	0.0785498	112	0.060423	116/128	0.432024		1052	108	0.962928	107	0.0190114	105	0.0171103	109	0.00095057	108/108	0.962928		257	162	0.972763	161	0.0272374	NA	NA	NA	NA	162/162	0		1240	117	0.408871
7-4151x8-818_010	one-step PCR	2	4854	2272	726	128	0.990358	Co/co	0.990358		167	116	0.365269	114	0.185629	128	0.0958084	126	0.0838323	116/128	0.365269		413	105	0.469734	114	0.46247	111	0.0266344	104	0.0193705	105/114	0		106	162	0.981132	161	0.0188679	NA	NA	NA	NA	162/162	0		490	119	0.491837
7-4151x8-818_011	one-step PCR	2	4590	2791	2	128	1	co/co	0		272	116	0.4375	114	0.191176	130	0.0772059	128	0.0735294	116/128	0.4375		811	108	0.945746	105	0.02836	107	0.025894	NA	NA	108/108	0.945746		223	162	0.986547	161	0.0134529	NA	NA	NA	NA	162/162	0		1003	117	0.39681
7-4151x8-818_012	one-step PCR	2	4040	1917	NA	NA	NA	co/co	0		199	116	0.437186	114	0.190955	128	0.0904523	130	0.0603015	116/128	0.437186		443	105	0.519187	108	0.455982	107	0.0112867	104	0.0112867	105/108	0.455982		340	162	0.982353	161	0.0176471	NA	NA	NA	NA	162/162	0		600	117	0.471667
7-4151x8-818_013	one-step PCR	2	4475	2646	853	128	0.989449	Co/co	0.989449		156	116	0.384615	114	0.185897	128	0.128205	130	0.0897436	116/128	0.384615		472	105	0.525424	114	0.444915	111	0.0105932	108	0.00635593	105/114	0.00635593		135	162	0.992593	161	0.00740741	NA	NA	NA	NA	162/162	0		556	119	0.519784
7-4151x8-818_014	one-step PCR	2	5790	3227	868	128	0.988479	Co/co	0.988479		186	116	0.413978	114	0.123656	130	0.0752688	128	0.0645161	116/128	0.413978		508	105	0.590551	114	0.372047	104	0.015748	113	0.00590551	105/114	0		361	162	0.98892	161	0.0110803	NA	NA	NA	NA	162/162	0		758	117	0.440633
7-4151x8-818_015	one-step PCR	2	5978	3955	1203	128	0.992519	Co/co	0.992519		311	116	0.446945	114	0.202572	128	0.0771704	112	0.0514469	116/128	0.446945		669	114	0.484305	105	0.484305	104	0.00896861	113	0.00747384	105/114	0		177	162	1	NA	NA	NA	NA	NA	NA	162/162	0		910	119	0.484615
7-4151x8-818_016	one-step PCR	2	6326	3997	NA	NA	NA	co/co	0		418	116	0.433014	114	0.148325	130	0.0933014	128	0.0669856	116/128	0.433014		1143	105	0.501312	108	0.473316	107	0.0113736	104	0.0113736	105/108	0.473316		267	162	0.996255	161	0.00374532	NA	NA	NA	NA	162/162	0		1467	117	0.462849
7-4151x8-818_017	one-step PCR	2	4921	3308	NA	NA	NA	co/co	0		338	116	0.449704	114	0.147929	128	0.0739645	130	0.0710059	116/128	0.449704		949	108	0.956797	105	0.0263435	107	0.0158061	106	0.00105374	108/108	0.956797		298	162	0.996644	163	0.0033557	NA	NA	NA	NA	162/162	0		1144	117	0.397727
7-4151x8-818_018	one-step PCR	2	6462	5629	NA	NA	NA	co/co	0		559	116	0.436494	114	0.152057	130	0.0948122	128	0.0697674	116/128	0.436494		1435	105	0.488502	108	0.487108	107	0.0146341	104	0.00696864	105/108	0.487108		913	162	0.989047	161	0.00985761	163	0.00109529	NA	NA	162/162	0		1788	119	0.823266
7-4151x8-818_019	one-step PCR	2	5902	3773	1100	128	0.985455	Co/co	0.985455		235	116	0.442553	114	0.178723	130	0.0723404	128	0.0638298	116/128	0.442553		628	105	0.538217	114	0.409236	111	0.0191083	104	0.0159236	105/114	0		362	162	0.991713	161	0.00828729	NA	NA	NA	NA	162/162	0		851	119	0.802585
7-4151x8-818_020	one-step PCR	2	7560	4696	1460	128	0.991096	Co/co	0.991096		362	116	0.491713	114	0.165746	130	0.0690608	128	0.0552486	116/128	0.491713		797	105	0.51192	114	0.444166	111	0.0225847	113	0.00627353	105/114	0		243	162	0.983539	161	0.0123457	163	0.00411523	NA	NA	162/162	0		1056	117	0.418561
7-4151x8-818_021	one-step PCR	2	3599	2428	NA	NA	NA	co/co	0		214	116	0.457944	114	0.17757	130	0.0747664	126	0.0607477	116/128	0.457944		650	108	0.506154	105	0.48	107	0.00923077	104	0.00461538	105/108	0.506154		338	162	0.985207	161	0.0147929	NA	NA	NA	NA	162/162	0		825	117	0.482424
7-4151x8-818_022	one-step PCR	2	5135	3426	NA	NA	NA	co/co	0		378	116	0.441799	114	0.15873	130	0.0793651	128	0.0767196	116/128	0.441799		947	108	0.948258	107	0.0263992	105	0.0253432	NA	NA	108/108	0.948258		290	162	0.972414	161	0.0275862	NA	NA	NA	NA	162/162	0		1194	119	0.474874
7-4151x8-818_023	one-step PCR	2	4970	4298	1246	128	0.992777	Co/co	0.992777		314	116	0.433121	114	0.191083	128	0.0955414	130	0.0700637	116/128	0.433121		823	108	0.484812	114	0.449575	111	0.0206561	107	0.0206561	108/114	0.484812		223	162	0.991031	163	0.0044843	161	0.0044843	NA	NA	162/162	0		977	119	0.497441
7-4151x8-818_024	one-step PCR	2	5674	3184	NA	NA	NA	co/co	0		425	116	0.425882	114	0.235294	128	0.08	130	0.0588235	116/128	0.425882		838	105	0.495227	108	0.479714	107	0.0131265	104	0.00835322	105/108	0.479714		255	162	0.992157	161	0.00784314	NA	NA	NA	NA	162/162	0		1104	117	0.449275
7-4151x8-818_025	one-step PCR	2	4793	3523	979	128	0.988764	Co/co	0.988764		263	116	0.380228	114	0.21673	130	0.0988593	128	0.0988593	116/128	0.380228		579	105	0.48532	114	0.476684	113	0.0138169	111	0.00863558	105/114	0		367	162	0.991826	161	0.00817439	NA	NA	NA	NA	162/162	0		727	119	0.792297
7-4151x8-818_026	one-step PCR	2	4178	3162	990	128	0.985859	Co/co	0.985859		204	116	0.401961	114	0.196078	128	0.107843	130	0.0637255	116/128	0.401961		518	114	0.478764	105	0.459459	111	0.0289575	113	0.00965251	105/114	0		187	162	0.983957	161	0.0160428	NA	NA	NA	NA	162/162	0		693	119	0.505051
7-4151x8-818_027	one-step PCR	2	4739	3062	NA	NA	NA	co/co	0		360	116	0.330556	128	0.119444	130	0.108333	114	0.0972222	116/128	0.330556		878	108	0.67426	105	0.301822	104	0.0113895	107	0.00911162	105/108	0.67426		190	162	0.984211	161	0.0157895	NA	NA	NA	NA	162/162	0		1099	121	0.505914
7-4151x8-818_028	one-step PCR	2	5853	3922	1110	128	0.990991	Co/co	0.990991		305	116	0.442623	114	0.160656	128	0.0754098	118	0.0655738	116/128	0.442623		742	114	0.490566	105	0.474394	111	0.0202156	113	0.00539084	105/114	0		216	162	0.990741	161	0.00925926	NA	NA	NA	NA	162/162	0		868	117	0.415899
7-4151x8-818_029	one-step PCR	2	3939	1990	NA	NA	NA	co/co	0		214	116	0.415888	114	0.186916	130	0.0747664	128	0.0607477	116/128	0.415888		506	108	0.488142	105	0.486166	107	0.0177866	104	0.00592885	105/108	0.488142		301	162	0.996678	161	0.00332226	NA	NA	NA	NA	162/162	0		612	119	0.792484
7-4151x8-818_030	one-step PCR	2	7204	6194	NA	NA	NA	co/co	0		742	116	0.448787	114	0.180593	130	0.0795148	128	0.0660377	116/128	0.448787		1964	108	0.956212	107	0.0208758	105	0.0193483	111	0.00152749	108/108	0.956212		378	162	0.978836	161	0.0185185	159	0.0026455	NA	NA	162/162	0.0026455		2137	117	0.452504
7-4151x8-818_031	one-step PCR	2	4202	3069	835	128	0.989222	Co/co	0.989222		217	116	0.396313	114	0.16129	128	0.115207	130	0.0691244	116/128	0.396313		482	114	0.495851	108	0.458506	107	0.0145228	113	0.00829876	108/114	0.458506		360	162	0.994444	161	0.00555556	NA	NA	NA	NA	162/162	0		626	119	0.784345
7-4151x8-818_032	one-step PCR	2	5210	4243	1275	128	0.989804	Co/co	0.989804		331	116	0.44713	114	0.181269	130	0.0785498	128	0.0664653	116/128	0.44713		753	105	0.482072	114	0.460823	104	0.0212483	111	0.0185923	105/114	0		221	162	0.995475	163	0.00452489	NA	NA	NA	NA	162/162	0		965	117	0.463212
7-4151x8-818_033	one-step PCR	2	4947	2924	792	128	0.991162	Co/co	0.991162		205	116	0.458537	114	0.214634	130	0.0878049	128	0.0829268	116/128	0.458537		428	108	0.474299	114	0.469626	105	0.0186916	113	0.0140187	108/114	0.474299		341	162	0.98827	161	0.0117302	NA	NA	NA	NA	162/162	0		627	119	0.808612
7-4151x8-818_034	one-step PCR	2	5289	3579	1043	128	0.994247	Co/co	0.994247		288	116	0.434028	114	0.152778	128	0.0798611	130	0.0555556	116/128	0.434028		655	105	0.587786	114	0.372519	111	0.0198473	104	0.00916031	105/114	0		181	162	0.966851	161	0.0331492	NA	NA	NA	NA	162/162	0		752	119	0.477394
7-4151x8-818_035	one-step PCR	2	4729	2037	NA	NA	NA	co/co	0		259	116	0.416988	114	0.216216	126	0.0772201	128	0.0694981	116/128	0.416988		514	108	0.947471	107	0.0311284	105	0.0175097	114	0.00194553	108/108	0.947471		203	162	0.990148	161	0.00985222	NA	NA	NA	NA	162/162	0		698	119	0.498567
7-4151x8-818_036	one-step PCR	2	4854	3783	1085	128	0.992627	Co/co	0.992627		251	116	0.450199	114	0.151394	128	0.0876494	130	0.0836653	116/128	0.450199		605	105	0.509091	114	0.441322	111	0.0214876	113	0.0115702	105/114	0		384	162	0.992188	161	0.0078125	NA	NA	NA	NA	162/162	0		754	117	0.503979
7-4151x8-818_037	one-step PCR	2	4668	3168	NA	NA	NA	co/co	0		347	116	0.423631	114	0.164265	128	0.100865	126	0.0576369	116/128	0.423631		694	108	0.959654	107	0.0201729	105	0.0201729	NA	NA	108/108	0.959654		532	162	0.992481	161	0.0056391	160	0.0018797	NA	NA	162/162	0		993	119	0.801611
7-4151x8-818_038	one-step PCR	2	3307	1252	1	128	1	co/co	0		119	116	0.378151	114	0.151261	130	0.134454	128	0.12605	116/128	0.378151		354	108	0.548023	105	0.437853	104	0.0112994	107	0.00282486	105/108	0.548023		90	162	1	NA	NA	NA	NA	NA	NA	162/162	0		443	119	0.462754
7-4151x8-818_039	one-step PCR	2	4472	1640	NA	NA	NA	co/co	0		157	116	0.433121	114	0.127389	126	0.101911	112	0.0764331	116/128	0.433121		358	108	0.963687	107	0.0195531	105	0.0167598	NA	NA	108/108	0.963687		262	162	0.992366	161	0.00763359	NA	NA	NA	NA	162/162	0		529	117	0.482042
7-4151x8-818_040	one-step PCR	2	5445	3656	953	128	0.982162	Co/co	0.982162		273	116	0.421245	114	0.168498	128	0.0805861	130	0.0659341	116/128	0.421245		513	105	0.48538	114	0.475634	113	0.0136452	111	0.0116959	105/114	0		401	162	0.98005	161	0.0199501	NA	NA	NA	NA	162/162	0		840	119	0.807143
7-4151x8-818_041	one-step PCR	2	7971	5720	1572	128	0.992366	Co/co	0.992366		342	116	0.44152	114	0.157895	130	0.0789474	126	0.0789474	116/128	0.44152		906	105	0.490066	114	0.456954	111	0.0187638	104	0.0121413	105/114	0		640	162	0.990625	161	0.0078125	163	0.0015625	NA	NA	162/162	0		1268	119	0.800473
7-4151x8-818_042	one-step PCR	2	5373	3526	NA	NA	NA	co/co	0		363	116	0.399449	114	0.173554	130	0.112948	126	0.0881543	116/128	0.399449		837	108	0.947431	107	0.0334528	105	0.0191159	NA	NA	108/108	0.947431		522	162	0.990421	161	0.00957854	NA	NA	NA	NA	162/162	0		1201	117	0.509575
7-4151x8-818_043	one-step PCR	2	6336	3324	NA	NA	NA	co/co	0		312	116	0.384615	114	0.224359	128	0.099359	130	0.0769231	116/128	0.384615		948	108	0.541139	105	0.433544	107	0.0147679	104	0.00843882	105/108	0.541139		263	162	0.980989	161	0.0190114	NA	NA	NA	NA	162/162	0		1244	119	0.467846
7-4151x8-818_044	one-step PCR	2	6274	3634	1024	128	0.995117	Co/co	0.995117		287	116	0.526132	114	0.181185	128	0.0627178	130	0.0522648	116/128	0.526132		634	108	0.512618	114	0.438486	113	0.0157729	111	0.0141956	108/114	0.512618		157	162	0.980892	163	0.00636943	161	0.00636943	160	0.00636943	162/162	0		871	117	0.421355
7-4151x8-818_045	one-step PCR	2	5129	2881	NA	NA	NA	co/co	0		320	116	0.371875	114	0.190625	128	0.115625	130	0.065625	116/128	0.371875		776	105	0.5	108	0.485825	107	0.0064433	104	0.00515464	105/108	0.485825		208	162	0.980769	161	0.0144231	159	0.00480769	NA	NA	162/162	0.00480769		1039	117	0.434071
7-4151x8-818_046	one-step PCR	2	5777	3358	NA	NA	NA	co/co	0		399	116	0.441103	114	0.150376	128	0.085213	130	0.0626566	116/128	0.441103		1048	108	0.966603	107	0.0171756	105	0.0124046	109	0.0028626	108/108	0.966603		304	162	0.983553	161	0.0131579	163	0.00328947	NA	NA	162/162	0		1033	119	0.459826
7-4151x8-818_047	one-step PCR	2	4807	3117	807	128	0.992565	Co/co	0.992565		242	116	0.479339	114	0.152893	128	0.0785124	126	0.0743802	116/128	0.479339		503	108	0.508946	114	0.425447	111	0.0218688	113	0.0159046	108/114	0.508946		146	162	0.958904	161	0.0410959	NA	NA	NA	NA	162/162	0		676	119	0.489645
7-4151x8-818_048	one-step PCR	2	5470	4069	NA	NA	NA	co/co	0		331	116	0.401813	114	0.178248	128	0.0725076	130	0.0694864	116/128	0.401813		713	108	0.953717	107	0.0210379	105	0.0210379	109	0.00280505	108/108	0.953717		480	162	0.991667	161	0.00625	160	0.00208333	NA	NA	162/162	0		949	117	0.482613
7-4151x8-818_049	one-step PCR	2	3426	2986	957	128	0.992685	Co/co	0.992685		216	116	0.407407	114	0.175926	128	0.101852	130	0.0740741	116/128	0.407407		523	105	0.483748	114	0.470363	111	0.0133843	113	0.0114723	105/114	0		141	162	1	NA	NA	NA	NA	NA	NA	162/162	0		669	119	0.476831
7-4151x8-818_050	one-step PCR	2	3205	2469	704	128	0.990057	Co/co	0.990057		177	116	0.40678	114	0.254237	130	0.0621469	128	0.0621469	116/128	0.40678		367	108	0.514986	114	0.414169	107	0.0217984	113	0.0190736	108/114	0.514986		262	162	0.980916	161	0.019084	NA	NA	NA	NA	162/162	0		523	119	0.816444
7-4151x8-818_051	one-step PCR	2	3727	2679	NA	NA	NA	co/co	0		320	116	0.403125	114	0.15625	130	0.078125	128	0.075	116/128	0.403125		755	105	0.531126	108	0.439735	104	0.0145695	107	0.010596	105/108	0.439735		204	162	0.985294	161	0.0147059	NA	NA	NA	NA	162/162	0		905	117	0.445304
7-4151x8-818_052	one-step PCR	2	3327	2232	NA	NA	NA	co/co	0		222	116	0.436937	114	0.211712	130	0.0945946	128	0.0675676	116/128	0.436937		526	108	0.503802	105	0.477186	107	0.0114068	104	0.00380228	105/108	0.503802		352	162	0.974432	161	0.0227273	163	0.00284091	NA	NA	162/162	0		705	117	0.469504
7-4151x8-818_053	one-step PCR	2	3369	2900	NA	NA	NA	co/co	0		330	116	0.466667	114	0.166667	128	0.0757576	126	0.0727273	116/128	0.466667		806	105	0.497519	108	0.48263	107	0.00868486	104	0.00868486	105/108	0.48263		264	162	0.988636	161	0.0113636	NA	NA	NA	NA	162/162	0		978	117	0.448875
7-4151x8-818_054	one-step PCR	2	3850	2746	804	128	0.993781	Co/co	0.993781		232	98	0.465517	96	0.159483	130	0.103448	128	0.103448	98/128	0		495	105	0.49697	114	0.460606	111	0.0222222	104	0.010101	105/114	0		291	162	0.986254	163	0.00687285	161	0.00687285	NA	NA	162/162	0		655	119	0.819847
7-4151x8-818_055	one-step PCR	2	2546	1754	502	128	0.996016	Co/co	0.996016		163	98	0.490798	96	0.184049	130	0.0797546	128	0.0736196	98/128	0		305	108	0.554098	114	0.406557	111	0.0163934	105	0.00983607	108/114	0.554098		215	162	0.976744	161	0.0232558	NA	NA	NA	NA	162/162	0		391	119	0.792839
7-4151x8-818_056	one-step PCR	2	2073	1041	NA	NA	NA	co/co	0		156	98	0.551282	96	0.115385	130	0.0705128	128	0.0641026	98/128	0		297	108	0.498316	105	0.464646	107	0.016835	104	0.016835	105/108	0.498316		103	162	1	NA	NA	NA	NA	NA	NA	162/162	0		412	117	0.432039
7-4151x8-818_057	one-step PCR	2	2791	1910	NA	NA	NA	co/co	0		268	98	0.548507	96	0.123134	128	0.0970149	130	0.0559701	98/128	0		552	105	0.509058	108	0.476449	104	0.00724638	107	0.00362319	105/108	0.476449		213	162	1	NA	NA	NA	NA	NA	NA	162/162	0		735	117	0.45034
7-4151x8-818_058	one-step PCR	2	2217	1317	NA	NA	NA	co/co	0		150	98	0.453333	96	0.153333	126	0.1	128	0.0866667	98/128	0		402	108	0.950249	107	0.0298507	105	0.0174129	111	0.00248756	108/108	0.950249		102	162	0.990196	161	0.00980392	NA	NA	NA	NA	162/162	0		500	117	0.416
7-4151x8-818_059	one-step PCR	2	3354	2572	835	128	0.986826	Co/co	0.986826		269	98	0.531599	96	0.148699	130	0.0892193	128	0.0669145	98/128	0		522	108	0.522989	114	0.434866	111	0.0172414	113	0.0114943	108/114	0.522989		140	162	0.992857	161	0.00714286	NA	NA	NA	NA	162/162	0		584	117	0.428082
7-4151x8-818_060	one-step PCR	2	4361	2886	939	128	0.990415	Co/co	0.990415		242	98	0.549587	96	0.0743802	130	0.0702479	100	0.0578512	98/128	0		529	108	0.517958	114	0.440454	107	0.0170132	111	0.0132325	108/114	0.517958		158	162	0.993671	161	0.00632911	NA	NA	NA	NA	162/162	0		681	117	0.452276
7-4151x8-818_061	one-step PCR	2	3712	3167	961	128	0.993757	Co/co	0.993757		278	98	0.539568	96	0.111511	130	0.0863309	128	0.0863309	98/128	0		539	105	0.476809	114	0.465677	111	0.0148423	113	0.012987	105/114	0		360	162	0.983333	161	0.0166667	NA	NA	NA	NA	162/162	0		682	117	0.470674
7-4151x8-818_062	one-step PCR	2	2641	2067	NA	NA	NA	co/co	0		240	98	0.495833	96	0.1125	130	0.104167	128	0.104167	98/128	0		576	108	0.519097	105	0.465278	104	0.00694444	107	0.00347222	105/108	0.519097		365	162	0.989041	161	0.0109589	NA	NA	NA	NA	162/162	0		675	119	0.78963
7-4151x8-818_063	one-step PCR	2	3059	2074	616	128	0.988636	Co/co	0.988636		179	98	0.519553	96	0.139665	130	0.100559	126	0.0670391	98/128	0		373	105	0.514745	114	0.439678	104	0.0241287	111	0.0080429	105/114	0		237	162	0.995781	161	0.00421941	NA	NA	NA	NA	162/162	0		445	119	0.802247
7-4151x8-818_064	one-step PCR	2	3003	2081	613	128	0.988581	Co/co	0.988581		202	98	0.569307	96	0.0940594	128	0.0693069	130	0.0643564	98/128	0		391	114	0.493606	105	0.468031	113	0.0153453	104	0.0102302	105/114	0		117	162	0.974359	161	0.025641	NA	NA	NA	NA	162/162	0		569	119	0.453427
7-4151x8-818_065	one-step PCR	2	3158	2008	NA	NA	NA	co/co	0		272	98	0.514706	96	0.154412	128	0.0808824	130	0.0551471	98/128	0		503	108	0.972167	107	0.0159046	105	0.0119284	NA	NA	108/108	0.972167		390	162	0.976923	161	0.0205128	163	0.0025641	NA	NA	162/162	0		651	119	0.789555
7-4151x8-818_066	one-step PCR	2	3737	2961	881	128	0.987514	Co/co	0.987514		272	98	0.477941	96	0.161765	130	0.0845588	128	0.0661765	98/128	0		468	105	0.525641	114	0.410256	111	0.0299145	113	0.017094	105/114	0		314	162	0.990446	161	0.00636943	163	0.00318471	NA	NA	162/162	0		702	117	0.460114
In the “allele” columns, marker alleles linked to the target gene are indicated in bold.
In the “Frequency of target allele” column, target allele frequencies meeting or exceeding the threshold for the presence of that allele are indicated in bold.
[truncated: 8 more columns]
